# Supplementary material for: Compartmentalised mucosal and blood immunity to SARS-CoV-2 is associated with high seroprevalence before the Delta wave in Africa
Source: Commun Med (Lond). 2025 May 16;5:178. doi: 10.1038/s43856-025-00902-x (PMC12084339; doi:10.1038/s43856-025-00902-x)
Supplement: Supplementary file 4 — Dataset 1 [file 43856_2025_902_MOESM4_ESM.xlsx]

## Sheet: pandemic_data
	Participant_ID	Household_ID	Total_household_no	Adults_over_50	Adults_18_49	Children_5_17	Children_2_4	Children_6m_2	Children_under_6m	Sex	abunits_spike	abunits_NCP	posneg_spike	posneg_NCP_sens	serotype	Fresh_frozen	S1	S2	NP	M	S1pos	S2pos	NPpos	Mpos	Tcell_positive	PtNA_B.1_V1	PtNA_B.1.1.7_V1	PtNA_B.1.617.2_V1	PtNA_BA.1_V1	PtNA_BA.2_V1	age_group
1	TR001	1	5	1	2	1	1	0	0	Female	312.876	32.6986	Pos	Pos	S+N+	Frozen	0	9	0	3	N	N	N	N	N	217.286	398.102	191.86	37.879	65.892	18-49 years
2	TR002	1	5	1	2	1	1	0	0	Female	0.98	2.70558	Neg	Neg	S-N-	Frozen	9	0	0	0	N	N	N	N	N	20.173	13.141	20.287	19.061	30.654	50+ years
3	TR003	1	5	1	2	1	1	0	0	Male	180.449	4.14907	Pos	Pos	S+N+	Frozen	9	9	0	0	N	N	N	N	N	137.934	124.844	65.114	4.649	42.872	18-49 years
4	TR004	1	5	1	2	1	1	0	0	Male	0.98	1.035	Neg	Neg	S-N-	NA	NA	NA	NA	NA	NA	NA	NA	NA	NA	20.957	15.14	39.185	4.412	16.474	5-17 years
5	TR005	1	5	1	2	1	1	0	0	Female	123.668	7.30238	Pos	Pos	S+N+	NA	NA	NA	NA	NA	NA	NA	NA	NA	NA	181.784	219.316	45.436	3.522	16.151	<5 years
6	TR006	2	9	1	4	3	1	0	0	Male	22.1672	3.23421	Pos	Pos	S+N+	Frozen	97	47	47	55	Y	Y	Y	Y	Y	116.962	492.324	73.642	29.956	25.707	18-49 years
7	TR007	2	9	1	4	3	1	0	0	Female	7.76274	8.88133	Pos	Pos	S+N+	NA	NA	NA	NA	NA	NA	NA	NA	NA	NA	25.485	30.978	9.978	35.878	28.418	18-49 years
8	TR008	2	9	1	4	3	1	0	0	Female	37.0059	7.28675	Pos	Pos	S+N+	Frozen	109	99	49	99	Y	Y	Y	Y	Y	82.992	131.828	20.027	25.048	10.137	18-49 years
9	TR009	2	9	1	4	3	1	0	0	Female	130.953	3.62595	Pos	Pos	S+N+	Frozen	98	82	24	94	Y	Y	N	Y	Y	84.326	101.684	6.001	3.233	35.479	5-17 years
10	TR010	2	9	1	4	3	1	0	0	Female	11.3288	1.035	Pos	Neg	S+N-	Frozen	225	195	71	125	Y	Y	Y	Y	Y	16.219	11.354	42.03	13.052	17.317	<5 years
11	TR011	3	10	0	3	5	2	0	0	Female	86.4073	5.95315	Pos	Pos	S+N+	Frozen	196	181	100	255	Y	Y	Y	Y	Y	125.14	218.024	115.962	8.057	37.327	18-49 years
12	TR012	3	10	0	3	5	2	0	0	Male	317.054	2.61492	Pos	Neg	S+N-	Frozen	131	95	95	120	Y	Y	Y	Y	Y	270.722	625.054	173.1	25.516	26.964	5-17 years
13	TR013	3	10	0	3	5	2	0	0	Female	3.39678	2.58915	Neg	Neg	S-N-	Frozen	140	55	15	13	Y	Y	N	N	Y	35.491	18.676	17.583	5.139	36.879	5-17 years
14	TR014	3	10	0	3	5	2	0	0	Male	96.5949	4.38221	Pos	Pos	S+N+	Frozen	90	96	12	64	Y	Y	N	Y	Y	72.544	142.762	16.093	27.072	35.899	5-17 years
15	TR015	3	10	0	3	5	2	0	0	Male	0.98	1.035	Neg	Neg	S-N-	Frozen	75	78	20	8	Y	Y	N	N	Y	5.807	20.066	37.232	38.765	22.615	5-17 years
16	TR016	3	10	0	3	5	2	0	0	Female	0.98	1.035	Neg	Neg	S-N-	Frozen	65	35	60	19	Y	N	Y	N	Y	5.852	16.758	4.84	25.702	22.925	<5 years
17	TR017	3	10	0	3	5	2	0	0	Male	18.63	1.035	Pos	Neg	S+N-	NA	NA	NA	NA	NA	NA	NA	NA	NA	NA	34.006	57.856	37.263	35.219	35.678	18-49 years
18	TR018	3	10	0	3	5	2	0	0	Male	178.041	16.6585	Pos	Pos	S+N+	NA	NA	NA	NA	NA	NA	NA	NA	NA	NA	374.382	191.1	89.628	38.427	72.416	5-17 years
19	TR019	3	10	0	3	5	2	0	0	Female	155.773	4.44736	Pos	Pos	S+N+	NA	NA	NA	NA	NA	NA	NA	NA	NA	NA	130.278	128.662	59.742	32.443	15.215	18-49 years
20	TR020	4	8	0	4	3	1	0	0	Female	149.054	16.9037	Pos	Pos	S+N+	Frozen	4	16	24	28	N	N	N	N	N	427.936	257.802	79.68	13.699	57.962	18-49 years
21	TR021	4	8	0	4	3	1	0	0	Female	37.7329	8.7817	Pos	Pos	S+N+	Frozen	117	5	25	17	Y	N	N	N	Y	158.366	270.912	25.267	38.446	22.668	5-17 years
22	TR022	4	8	0	4	3	1	0	0	Female	117.802	7.67597	Pos	Pos	S+N+	Frozen	42	32	48	32	Y	N	Y	N	Y	287.346	296.826	97.942	31.53	72.692	5-17 years
23	TR023	4	8	0	4	3	1	0	0	Female	181.992	38.9488	Pos	Pos	S+N+	Frozen	29	12	16	11	N	N	N	N	N	143.416	169.79	93.352	11.372	59.846	18-49 years
24	TR024	4	8	0	4	3	1	0	0	Female	0.98	1.035	Neg	Neg	S-N-	NA	NA	NA	NA	NA	NA	NA	NA	NA	NA	38.605	17.758	80.138	19.083	38.429	<5 years
25	TR025	5	7	0	3	4	0	0	0	Female	106.63	37.8725	Pos	Pos	S+N+	Frozen	109	56	37	55	Y	Y	N	Y	Y	104.496	147.464	75.142	39.668	13.522	18-49 years
26	TR026	5	7	0	3	4	0	0	0	Female	132.757	3.92374	Pos	Pos	S+N+	Frozen	36	8	24	31	N	N	N	N	N	160.862	220.82	100.366	2.483	11.424	18-49 years
27	TR027	5	7	0	3	4	0	0	0	Male	3.63018	3.88261	Neg	Pos	S-N+	Frozen	22	4	8	4	N	N	N	N	N	28.148	20.951	39.027	4	36.379	5-17 years
28	TR028	5	7	0	3	4	0	0	0	Female	87.9079	44.4422	Pos	Pos	S+N+	Frozen	0	3	7	0	N	N	N	N	N	164.526	830.78	91.336	36.716	34.454	5-17 years
29	TR029	5	7	0	3	4	0	0	0	Female	178.962	5.04068	Pos	Pos	S+N+	Frozen	0	0	0	0	N	N	N	N	N	114.49	182.014	114.892	31.813	15.256	5-17 years
30	TR030	5	7	0	3	4	0	0	0	Female	0.98	1.035	Neg	Neg	S-N-	Frozen	0	11	12	-1	N	N	N	N	N	37.016	21.768	7.393	26.457	22.141	5-17 years
31	TR031	6	6	1	3	1	1	0	0	Male	0.98	31.5535	Neg	Pos	S-N+	Frozen	30	36	22	48	N	N	N	Y	Y	30.567	8.729	83.87	13.591	30.531	50+ years
32	TR032	6	6	1	3	1	1	0	0	Female	0.98	1.035	Neg	Neg	S-N-	Frozen	0	2	14	0	N	N	N	N	N	14.28	22.388	40.104	22.289	34.119	18-49 years
33	TR033	6	6	1	3	1	1	0	0	Female	344.752	26.161	Pos	Pos	S+N+	Frozen	6	12	8	0	N	N	N	N	N	285.356	329.754	119.268	69.946	100.322	18-49 years
34	TR034	6	6	1	3	1	1	0	0	Female	50.8886	1.035	Pos	Neg	S+N-	Frozen	8	8	5	8	N	N	N	N	N	111.752	215.26	110.074	9.007	11.169	18-49 years
35	TR035	6	6	1	3	1	1	0	0	Male	88.1727	7.15657	Pos	Pos	S+N+	Frozen	29	35	8	3	N	N	N	N	N	125.382	211.264	112.654	2.344	29.678	5-17 years
36	TR036	6	6	1	3	1	1	0	0	Female	193.657	14.1061	Pos	Pos	S+N+	Frozen	264	35	44	1	Y	N	Y	N	Y	209.442	376.854	117.608	122.75	100.11	<5 years
37	TR037	7	5	1	1	3	0	0	0	Male	13.246	1.035	Pos	Neg	S+N-	Frozen	1	3	11	3	N	N	N	N	N	211.26	114.606	40.462	52.388	36.307	50+ years
38	TR038	7	5	1	1	3	0	0	0	Female	57.2582	2.98289	Pos	Neg	S+N-	Frozen	15	7	23	33	N	N	N	N	N	84.466	226.014	94.274	25.06	33.41	18-49 years
39	TR039	7	5	1	1	3	0	0	0	Female	40.2233	5.84102	Pos	Pos	S+N+	Frozen	0	0	1	4	N	N	N	N	N	77.38	92.978	59.244	19.154	8.351	5-17 years
40	TR040	7	5	1	1	3	0	0	0	Female	2.82018	1.035	Neg	Neg	S-N-	Frozen	15	8	7	4	N	N	N	N	N	21.985	12.432	18.983	37.914	12.773	5-17 years
41	TR041	8	10	2	5	3	0	0	0	Female	0.98	1.035	Neg	Neg	S-N-	Frozen	37	7	0	0	N	N	N	N	N	12.093	20.725	4.665	7.834	14.011	50+ years
42	TR042	8	10	2	5	3	0	0	0	Male	3.2153	3.67028	Neg	Pos	S-N+	Frozen	47	20	69	20	Y	N	Y	N	Y	6.726	189.92	40.98	14.289	29.608	18-49 years
43	TR043	8	10	2	5	3	0	0	0	Female	0.98	1.035	Neg	Neg	S-N-	Frozen	182	20	12	3	Y	N	N	N	Y	9.768	5.106	37.267	25.325	27.821	18-49 years
44	TR044	8	10	2	5	3	0	0	0	Female	16.8405	20.509	Pos	Pos	S+N+	Frozen	55	23	65	40	Y	N	Y	Y	Y	9.991	90.952	9.345	14.318	30.941	5-17 years
45	TR045	8	10	2	5	3	0	0	0	Female	0.98	31.6017	Neg	Pos	S-N+	NA	NA	NA	NA	NA	NA	NA	NA	NA	NA	17.162	6.544	35.876	8.182	30.2	18-49 years
46	TR046	8	10	2	5	3	0	0	0	Female	0.98	1.035	Neg	Neg	S-N-	Frozen	3	3	0	0	N	N	N	N	N	8.595	20.405	39.763	1.495	35.246	5-17 years
47	TR047	8	10	2	5	3	0	0	0	Male	0.98	1.035	Neg	Neg	S-N-	NA	NA	NA	NA	NA	NA	NA	NA	NA	NA	38.932	37.552	21.765	27.499	37.587	5-17 years
48	TR048	8	10	2	5	3	0	0	0	Female	41.7692	54.0725	Pos	Pos	S+N+	Frozen	15	9	120	16	N	N	Y	N	Y	89.842	245.934	76.72	8.891	12.184	18-49 years
49	TR049	9	5	2	1	2	0	0	0	Female	0.98	1.035	Neg	Neg	S-N-	Frozen	2	10	2	0	N	N	N	N	N	13.299	20.957	30.313	11.09	37.759	50+ years
50	TR050	9	5	2	1	2	0	0	0	Female	491.42	85.6416	Pos	Pos	S+N+	Frozen	17	9	40	207	N	N	Y	Y	Y	599.798	481.856	160.662	59.338	172.486	50+ years
51	TR051	9	5	2	1	2	0	0	0	Female	0.98	2.73753	Neg	Neg	S-N-	Frozen	47	19	16	17	Y	N	N	N	Y	34.735	10.435	22.92	15.193	38.066	18-49 years
52	TR052	9	5	2	1	2	0	0	0	Female	281.708	97.7922	Pos	Pos	S+N+	Frozen	6	8	4	6	N	N	N	N	N	273.238	211.078	101.284	1.516	71.44	5-17 years
53	TR053	9	5	2	1	2	0	0	0	Male	65.1272	5.24814	Pos	Pos	S+N+	Frozen	0	0	5	3	N	N	N	N	N	118.372	245.768	118.908	28.866	18.696	5-17 years
54	TR054	10	5	2	1	1	1	0	0	Male	103.429	58.5154	Pos	Pos	S+N+	Frozen	50	78	108	194	Y	Y	Y	Y	Y	103.192	94.4	105.066	28.172	14.382	50+ years
55	TR055	10	5	2	1	1	1	0	0	Female	0.98	1.035	Neg	Neg	S-N-	Frozen	38	56	50	62	Y	Y	Y	Y	Y	10.85	22.993	4.833	14.85	3.193	50+ years
56	TR056	10	5	2	1	1	1	0	0	Female	94.0411	342.988	Pos	Pos	S+N+	Frozen	29	49	32	48	N	Y	N	Y	Y	44.818	38.169	30.89	19.874	18.181	18-49 years
57	TR057	10	5	2	1	1	1	0	0	Male	295.162	192.962	Pos	Pos	S+N+	Frozen	33	5	11	7	N	N	N	N	N	247.902	381.568	83.544	15.608	110.146	5-17 years
58	TR058	10	5	2	1	1	1	0	0	Female	0.98	1.035	Neg	Neg	S-N-	NA	NA	NA	NA	NA	NA	NA	NA	NA	NA	38.308	24.575	9.549	33.196	7.103	<5 years
59	TR059	11	6	0	2	3	1	0	0	Female	112.168	24.0769	Pos	Pos	S+N+	Frozen	16	20	24	75	N	N	N	Y	Y	211.328	276.43	95.84	19.544	61.242	18-49 years
60	TR060	11	6	0	2	3	1	0	0	Female	0.98	1.035	Neg	Neg	S-N-	Frozen	1	0	0	0	N	N	N	N	N	19.372	5.804	49.712	11.537	26.547	5-17 years
61	TR061	11	6	0	2	3	1	0	0	Female	3.90376	1.035	Neg	Neg	S-N-	NA	NA	NA	NA	NA	NA	NA	NA	NA	NA	18.079	12.488	33.261	6.636	22.442	5-17 years
62	TR062	11	6	0	2	3	1	0	0	Male	0.98	1.035	Neg	Neg	S-N-	Frozen	2	0	0	0	N	N	N	N	N	16.902	21.671	40.056	35.236	10.496	5-17 years
63	TR063	11	6	0	2	3	1	0	0	Female	32.6239	1.035	Pos	Neg	S+N-	NA	NA	NA	NA	NA	NA	NA	NA	NA	NA	31.848	13.945	55.446	17.271	1.002	<5 years
64	TR064	11	6	0	2	3	1	0	0	Male	40.876	349.189	Pos	Pos	S+N+	Frozen	135	260	140	85	Y	Y	Y	Y	Y	20.024	182.514	52.84	17.526	5.332	18-49 years
65	TR065	12	6	0	2	2	2	0	0	Male	0.98	1.035	Neg	Neg	S-N-	Frozen	0	2	12	4	N	N	N	N	N	15.723	11.788	37.364	10.706	19.915	18-49 years
66	TR066	12	6	0	2	2	2	0	0	Female	0.98	1.035	Neg	Neg	S-N-	Frozen	40	8	38	0	Y	N	Y	N	Y	30.314	8.125	25.661	10.862	26.516	18-49 years
67	TR067	12	6	0	2	2	2	0	0	Male	0.98	1.035	Neg	Neg	S-N-	Frozen	6	10	0	8	N	N	N	N	N	11.608	28.597	37.043	11.177	35.077	5-17 years
68	TR068	12	6	0	2	2	2	0	0	Male	0.98	1.035	Neg	Neg	S-N-	NA	NA	NA	NA	NA	NA	NA	NA	NA	NA	34.027	22.036	55.296	9.736	27.162	<5 years
69	TR069	12	6	0	2	2	2	0	0	Female	0.98	1.035	Neg	Neg	S-N-	NA	NA	NA	NA	NA	NA	NA	NA	NA	NA	17.884	17.078	4.386	38.791	34.401	<5 years
70	TR070	12	6	0	2	2	2	0	0	Male	0.98	3.05276	Neg	Pos	S-N+	Frozen	0	0	2	0	N	N	N	N	N	30.536	17.336	39.441	21.516	9.16	5-17 years
71	TR071	13	7	0	3	4	0	0	0	Male	47.8125	25.2122	Pos	Pos	S+N+	Frozen	0	3	23	18	N	N	N	N	N	121.31	233.61	49.63	33.02	28.1	18-49 years
72	TR072	13	7	0	3	4	0	0	0	Female	32.6488	11.3265	Pos	Pos	S+N+	Frozen	10	8	8	12	N	N	N	N	N	55.266	161.104	101.442	23.137	20.854	18-49 years
73	TR073	13	7	0	3	4	0	0	0	Female	85.4267	150.454	Pos	Pos	S+N+	Frozen	52	19	37	4	Y	N	N	N	Y	151.888	340.454	78.876	25.671	88.306	18-49 years
74	TR074	13	7	0	3	4	0	0	0	Male	109.656	22.5581	Pos	Pos	S+N+	Frozen	25	10	0	18	N	N	N	N	N	67.146	168.692	92.436	18.833	32.773	5-17 years
75	TR075	13	7	0	3	4	0	0	0	Female	96.0274	33.6364	Pos	Pos	S+N+	NA	NA	NA	NA	NA	NA	NA	NA	NA	NA	79.656	203.914	53.986	35.137	21.579	5-17 years
76	TR076	13	7	0	3	4	0	0	0	Female	100.091	5.87569	Pos	Pos	S+N+	NA	NA	NA	NA	NA	NA	NA	NA	NA	NA	101.088	398.342	102.834	27.548	13.095	5-17 years
77	TR077	13	7	0	3	4	0	0	0	Male	15.9929	1.035	Pos	Neg	S+N-	NA	NA	NA	NA	NA	NA	NA	NA	NA	NA	25.618	92.158	29.334	29.114	26.756	5-17 years
78	TR078	14	7	0	2	3	0	2	0	Male	0.98	5.82559	Neg	Pos	S-N+	Frozen	11	64	59	17	N	Y	Y	N	Y	39.42	25.158	31.939	25.4	19.398	18-49 years
79	TR079	14	7	0	2	3	0	2	0	Female	0.98	11.9868	Neg	Pos	S-N+	Frozen	10	53	18	18	N	Y	N	N	N	6.305	35.053	36.05	20.803	26.108	18-49 years
80	TR080	14	7	0	2	3	0	2	0	Female	0.98	1.035	Neg	Neg	S-N-	Frozen	0	30	25	18	N	N	N	N	N	11.806	20.95	16.952	22.625	28.537	5-17 years
81	TR081	14	7	0	2	3	0	2	0	Male	0.98	1.035	Neg	Neg	S-N-	Frozen	0	0	0	4	N	N	N	N	N	13.475	8.36	25.625	21.244	35.391	5-17 years
82	TR082	14	7	0	2	3	0	2	0	Male	0.98	1.035	Neg	Neg	S-N-	Frozen	3	4	0	0	N	N	N	N	N	19.992	15.53	21.404	38.495	30.937	5-17 years
83	TR083	14	7	0	2	3	0	2	0	Female	0.98	1.035	Neg	Neg	S-N-	NA	NA	NA	NA	NA	NA	NA	NA	NA	NA	18.21	29.793	35.788	21.249	3.868	<5 years
84	TR084	15	6	0	3	2	1	0	0	Female	295.928	205.772	Pos	Pos	S+N+	Frozen	0	0	10	0	N	N	N	N	N	505.158	182.098	180.91	24.238	36.999	18-49 years
85	TR085	15	6	0	3	2	1	0	0	Male	48.8918	1.035	Pos	Neg	S+N-	Frozen	0	0	23	7	N	N	N	N	N	13.701	27.678	14.831	37.844	27.326	18-49 years
86	TR086	15	6	0	3	2	1	0	0	Male	0.98	1.035	Neg	Neg	S-N-	Frozen	3	1	1	59	N	N	N	Y	Y	32.073	23.533	39.323	11.546	22.45	18-49 years
87	TR087	15	6	0	3	2	1	0	0	Male	0.98	1.035	Neg	Neg	S-N-	Frozen	0	1	0	168	N	N	N	Y	Y	21.243	36.487	2.2	29.629	3.963	5-17 years
88	TR088	15	6	0	3	2	1	0	0	Female	169.527	4.49937	Pos	Pos	S+N+	NA	NA	NA	NA	NA	NA	NA	NA	NA	NA	187.096	221.94	85.68	45.104	56.026	5-17 years
89	TR089	15	6	0	3	2	1	0	0	Female	0.98	1.035	Neg	Neg	S-N-	Frozen	0	3	3	0	N	N	N	N	N	4.906	6.573	21.357	30.648	24.633	<5 years
90	TR090	16	7	1	2	3	1	0	0	Male	129.988	10.4737	Pos	Pos	S+N+	Frozen	27	15	5	375	N	N	N	Y	Y	290.824	445.03	135.214	37.261	73.604	50+ years
91	TR091	16	7	1	2	3	1	0	0	Female	27.7845	3.32073	Pos	Pos	S+N+	NA	NA	NA	NA	NA	NA	NA	NA	NA	NA	62.092	252.058	30.458	29.938	29.832	18-49 years
92	TR092	16	7	1	2	3	1	0	0	Female	78.45	4.05524	Pos	Pos	S+N+	NA	NA	NA	NA	NA	NA	NA	NA	NA	NA	51.452	303.198	55.72	9.487	16.845	18-49 years
93	TR093	16	7	1	2	3	1	0	0	Male	0.98	1.035	Neg	Neg	S-N-	NA	NA	NA	NA	NA	NA	NA	NA	NA	NA	2.169	7.048	36.502	12.702	1.107	5-17 years
94	TR094	16	7	1	2	3	1	0	0	Female	142.107	11.4461	Pos	Pos	S+N+	NA	NA	NA	NA	NA	NA	NA	NA	NA	NA	208.394	572.384	165.348	35.724	13.658	5-17 years
95	TR095	16	7	1	2	3	1	0	0	Female	0.98	1.035	Neg	Neg	S-N-	NA	NA	NA	NA	NA	NA	NA	NA	NA	NA	20.253	24.392	39.293	11.627	9.006	5-17 years
96	TR096	16	7	1	2	3	1	0	0	Female	325.288	25.9299	Pos	Pos	S+N+	NA	NA	NA	NA	NA	NA	NA	NA	NA	NA	238.89	393.722	122.586	77.286	136.956	<5 years
97	TR097	17	7	0	3	3	1	0	0	Male	710.064	333.312	Pos	Pos	S+N+	Frozen	4	4	10	4	N	N	N	N	N	667.82	521.688	220.448	101.132	170.082	18-49 years
98	TR098	17	7	0	3	3	1	0	0	Female	98.4532	9.01521	Pos	Pos	S+N+	Frozen	64	62	78	238	Y	Y	Y	Y	Y	156.276	167.534	7.688	25.099	26.014	18-49 years
99	TR099	17	7	0	3	3	1	0	0	Female	522.075	66.359	Pos	Pos	S+N+	Frozen	28	45	96	76	N	Y	Y	Y	Y	130.16	173.972	62.522	24.816	56.884	18-49 years
100	TR100	17	7	0	3	3	1	0	0	Female	149.647	21.6079	Pos	Pos	S+N+	NA	NA	NA	NA	NA	NA	NA	NA	NA	NA	285.49	27.706	7.261	38.837	1.349	5-17 years
101	TR101	17	7	0	3	3	1	0	0	Male	0.98	1.035	Neg	Neg	S-N-	NA	NA	NA	NA	NA	NA	NA	NA	NA	NA	24.848	29.14	19.416	19.608	10.926	5-17 years
102	TR102	17	7	0	3	3	1	0	0	Female	0.98	1.035	Neg	Neg	S-N-	Frozen	0	0	2	0	N	N	N	N	N	24.596	2.932	14.752	18.887	34.173	<5 years
103	TR103	18	6	0	3	3	0	0	0	Male	21.8934	34.2111	Pos	Pos	S+N+	NA	NA	NA	NA	NA	NA	NA	NA	NA	NA	12.347	25.347	42.882	19.779	20.227	18-49 years
104	TR104	18	6	0	3	3	0	0	0	Female	34.4788	87.4828	Pos	Pos	S+N+	Frozen	5	113	120	117	N	Y	Y	Y	Y	34.564	12.484	6.075	4.4	8.137	18-49 years
105	TR105	18	6	0	3	3	0	0	0	Female	59.9039	23.019	Pos	Pos	S+N+	Frozen	9	5	11	12	N	N	N	N	N	45.07	67.506	10.086	39.022	15.813	18-49 years
106	TR106	18	6	0	3	3	0	0	0	Female	0.98	1.035	Neg	Neg	S-N-	NA	NA	NA	NA	NA	NA	NA	NA	NA	NA	18.52	19.007	103.244	22.972	26.757	5-17 years
107	TR107	18	6	0	3	3	0	0	0	Male	159.166	95.4743	Pos	Pos	S+N+	Frozen	128	143	188	48	Y	Y	Y	Y	Y	190.236	152.756	104.302	20.247	84.008	5-17 years
108	TR108	18	6	0	3	3	0	0	0	Male	90.7604	59.0232	Pos	Pos	S+N+	Frozen	0	0	105	0	N	N	Y	N	Y	113.512	167.35	5.191	10.609	18.552	5-17 years
109	TR109	19	8	1	4	2	0	1	0	Male	62.7177	3.60775	Pos	Pos	S+N+	Frozen	0	0	0	0	N	N	N	N	N	81.802	470.3	54.696	15.918	39.486	18-49 years
110	TR110	19	8	1	4	2	0	1	0	Female	24.7014	38.8299	Pos	Pos	S+N+	Frozen	3	0	0	1	N	N	N	N	N	190.136	480.064	130.108	12.442	49.61	18-49 years
111	TR111	19	8	1	4	2	0	1	0	Female	84.2526	76.9812	Pos	Pos	S+N+	Frozen	112	4	216	20	Y	N	Y	N	Y	162.444	977.936	227.79	32.553	1.786	18-49 years
112	TR112	19	8	1	4	2	0	1	0	Male	52.0477	10.228	Pos	Pos	S+N+	Frozen	13	0	8	0	N	N	N	N	N	89.898	113.378	39.364	2.299	31.61	5-17 years
113	TR113	19	8	1	4	2	0	1	0	Female	140.523	31.0702	Pos	Pos	S+N+	Frozen	18	12	12	10	N	N	N	N	N	219.77	155.952	12.896	4.161	28.858	5-17 years
114	TR114	19	8	1	4	2	0	1	0	Female	0.98	1.035	Neg	Neg	S-N-	Frozen	0	0	5	0	N	N	N	N	N	36.124	8.277	133.624	10.573	34.501	<5 years
115	TR115	20	6	1	2	2	1	0	0	Female	0.98	1.035	Neg	Neg	S-N-	Frozen	6	0	0	18	N	N	N	N	N	32.872	3.16	12.21	34.029	11.372	50+ years
116	TR116	20	6	1	2	2	1	0	0	Male	0.98	1.035	Neg	Neg	S-N-	Frozen	0	0	24	0	N	N	N	N	N	36.859	12.755	2.513	16.868	10.78	18-49 years
117	TR117	20	6	1	2	2	1	0	0	Female	28.1645	44.0668	Pos	Pos	S+N+	NA	NA	NA	NA	NA	NA	NA	NA	NA	NA	31.107	7.603	42.964	48.33	15.55	18-49 years
118	TR118	20	6	1	2	2	1	0	0	Male	0.98	1.035	Neg	Neg	S-N-	Frozen	48	37	57	48	Y	N	Y	Y	Y	2.288	27.201	31.413	16.947	16.715	5-17 years
119	TR119	20	6	1	2	2	1	0	0	Female	0.98	1.035	Neg	Neg	S-N-	Frozen	17	3	12	1	N	N	N	N	N	17.523	16.586	33.432	12.592	28.67	<5 years
120	TR120	20	6	1	2	2	1	0	0	Male	0.98	1.035	Neg	Neg	S-N-	Frozen	28	0	0	0	N	N	N	N	N	14.943	36.698	89.018	3.947	3.364	5-17 years
121	TR121	21	6	0	2	3	0	0	1	Male	18.4828	24.8373	Pos	Pos	S+N+	NA	NA	NA	NA	NA	NA	NA	NA	NA	NA	30.555	109.758	52.308	28.884	6.226	18-49 years
122	TR122	21	6	0	2	3	0	0	1	Female	21.7112	1.035	Pos	Neg	S+N-	Frozen	0	0	0	0	N	N	N	N	N	67.82	130.066	38.306	10.194	25.28	18-49 years
123	TR123	21	6	0	2	3	0	0	1	Female	37.8197	2.57986	Pos	Neg	S+N-	Frozen	20	0	0	0	N	N	N	N	N	51.426	225.188	95.394	24.9	5.747	5-17 years
124	TR124	21	6	0	2	3	0	0	1	Female	0.98	1.035	Neg	Neg	S-N-	Frozen	51	0	29	13	Y	N	N	N	Y	39.083	15.16	3.252	37.223	25.733	5-17 years
125	TR125	21	6	0	2	3	0	0	1	Male	35.2553	6.35277	Pos	Pos	S+N+	Frozen	0	3	0	0	N	N	N	N	N	4.557	48.876	32.529	28.557	7.24	5-17 years
126	TR126	22	6	1	3	2	0	0	0	Female	11.8167	2.37447	Pos	Neg	S+N-	Frozen	7	1	0	8	N	N	N	N	N	37.273	36.088	4.638	21.833	14.648	50+ years
127	TR127	22	6	1	3	2	0	0	0	Female	13.1749	1.035	Pos	Neg	S+N-	Frozen	0	10	22	10	N	N	N	N	N	27.014	65.882	48.428	25.413	29.272	18-49 years
128	TR128	22	6	1	3	2	0	0	0	Female	5.97577	1.035	Neg	Neg	S-N-	NA	NA	NA	NA	NA	NA	NA	NA	NA	NA	32.257	27.754	51.374	7.732	5.69	5-17 years
129	TR129	22	6	1	3	2	0	0	0	Female	0.98	1.035	Neg	Neg	S-N-	NA	NA	NA	NA	NA	NA	NA	NA	NA	NA	15.503	26.523	8.122	34.556	28.302	5-17 years
130	TR130	23	12	1	7	3	1	0	0	Male	22.8643	1.035	Pos	Neg	S+N-	Fresh	405	287	168	175	Y	Y	Y	Y	Y	16.164	99.862	9.659	36.143	27.624	18-49 years
131	TR131	23	12	1	7	3	1	0	0	Female	0.98	2.62072	Neg	Neg	S-N-	Fresh	0	0	1	0	N	N	N	N	N	16.303	22.959	48.838	20.168	37.428	18-49 years
132	TR132	23	12	1	7	3	1	0	0	Male	0.98	1.035	Neg	Neg	S-N-	Fresh	7	0	7	1	N	N	N	N	N	19.981	32.491	45.432	37.288	1.925	5-17 years
133	TR133	23	12	1	7	3	1	0	0	Male	0.98	1.035	Neg	Neg	S-N-	Fresh	1	0	0	0	N	N	N	N	N	13.115	35.498	16.169	32.774	12.968	5-17 years
134	TR134	23	12	1	7	3	1	0	0	Male	3.09005	1.035	Neg	Neg	S-N-	NA	NA	NA	NA	NA	NA	NA	NA	NA	NA	29.462	26.516	74.088	23.002	15.847	5-17 years
135	TR135	23	12	1	7	3	1	0	0	Female	0.98	1.035	Neg	Neg	S-N-	Frozen	40	56	0	85	Y	Y	N	Y	Y	16.198	20.348	36.389	39.988	16.644	<5 years
136	TR136	24	9	1	3	3	1	1	0	Male	19.9031	4.49154	Pos	Pos	S+N+	Frozen	27	21	11	16	N	N	N	N	N	46.546	170.47	87.966	21.839	3.411	18-49 years
137	TR137	24	9	1	3	3	1	1	0	Female	121.573	28.0863	Pos	Pos	S+N+	Frozen	24	52	7	8	N	Y	N	N	N	85.842	175.716	1.87	31.132	10.471	50+ years
138	TR138	24	9	1	3	3	1	1	0	Female	41.5871	13.0061	Pos	Pos	S+N+	Frozen	0	0	0	0	N	N	N	N	N	48.214	112.48	39.696	25.684	33.396	18-49 years
139	TR139	24	9	1	3	3	1	1	0	Female	58.2599	1.035	Pos	Neg	S+N-	Frozen	15	20	37	0	N	N	N	N	N	47.152	105.576	67.598	3.113	5.688	18-49 years
140	TR140	24	9	1	3	3	1	1	0	Male	45.069	4.21839	Pos	Pos	S+N+	NA	NA	NA	NA	NA	NA	NA	NA	NA	NA	69.378	231.44	19.486	24.908	1.122	5-17 years
141	TR141	24	9	1	3	3	1	1	0	Female	99.9323	5.50911	Pos	Pos	S+N+	Frozen	0	84	0	6	N	Y	N	N	N	95.602	77.552	2.624	31.57	7.448	5-17 years
142	TR142	24	9	1	3	3	1	1	0	Female	0.98	1.035	Neg	Neg	S-N-	Frozen	0	1	3	15	N	N	N	N	N	17.102	33.395	22.097	32.725	13.362	5-17 years
143	TR143	24	9	1	3	3	1	1	0	Male	254.612	3.15543	Pos	Pos	S+N+	Frozen	0	0	0	0	N	N	N	N	N	16.559	9.173	9.07	34.467	2.928	<5 years
144	TR144	25	5	1	1	3	0	0	0	Female	125.722	25.6566	Pos	Pos	S+N+	NA	NA	NA	NA	NA	NA	NA	NA	NA	NA	372.338	134.43	25.005	24.327	38.304	50+ years
145	TR145	25	5	1	1	3	0	0	0	Female	27.4828	1.035	Pos	Neg	S+N-	Fresh	59	119	89	93	Y	Y	Y	Y	Y	145.196	16.925	5.899	10.698	15.791	18-49 years
146	TR146	25	5	1	1	3	0	0	0	Female	57.6785	3.14638	Pos	Pos	S+N+	Fresh	35	59	33	79	Y	Y	N	Y	Y	68.546	117.866	20.666	20.698	39.715	5-17 years
147	TR147	25	5	1	1	3	0	0	0	Female	223.337	152.019	Pos	Pos	S+N+	Frozen	0	19	28	3	N	N	N	N	N	161.842	153.378	71.728	36.594	39.238	5-17 years
148	TR148	25	5	1	1	3	0	0	0	Female	672.22	428.862	Pos	Pos	S+N+	Frozen	0	38	0	0	N	Y	N	N	N	891.08	1102.5	259.77	188.596	315.278	5-17 years
149	TR149	26	6	0	2	4	0	0	0	Female	16.7979	2.80062	Pos	Neg	S+N-	Frozen	67	37	43	200	Y	N	Y	Y	Y	106.74	165.814	85.466	14.448	16.794	18-49 years
150	TR150	26	6	0	2	4	0	0	0	Female	87.8523	90.1077	Pos	Pos	S+N+	Frozen	19	43	63	4	N	Y	Y	N	Y	125.448	324.012	69.858	14.778	21.957	5-17 years
151	TR151	26	6	0	2	4	0	0	0	Male	1316.08	684.962	Pos	Pos	S+N+	Fresh	144	156	119	557	Y	Y	Y	Y	Y	573.374	1205.15	463.804	309.596	393.782	5-17 years
152	TR152	26	6	0	2	4	0	0	0	Male	677.762	274.207	Pos	Pos	S+N+	Frozen	0	13	12	25	N	N	N	N	N	572.114	649.308	326.108	234.736	395.23	5-17 years
153	TR153	26	6	0	2	4	0	0	0	Male	0.98	4.94697	Neg	Pos	S-N+	NA	NA	NA	NA	NA	NA	NA	NA	NA	NA	36.644	25.089	2.287	37.743	20.253	5-17 years
154	TR154	27	8	1	3	4	0	0	0	Male	20.7103	3.21505	Pos	Pos	S+N+	Frozen	167	44	83	167	Y	Y	Y	Y	Y	34.558	172.874	17.088	15.405	33.896	50+ years
155	TR155	27	8	1	3	4	0	0	0	Female	0.98	1.035	Neg	Neg	S-N-	Frozen	28	11	3	7	N	N	N	N	N	15.023	23.785	5.353	18.932	17.421	18-49 years
156	TR156	27	8	1	3	4	0	0	0	Female	0.98	1.035	Neg	Neg	S-N-	Frozen	4	3	7	1	N	N	N	N	N	8.884	17.36	14.036	26.8	7.678	5-17 years
157	TR157	27	8	1	3	4	0	0	0	Male	0.98	1.035	Neg	Neg	S-N-	Frozen	0	8	3	0	N	N	N	N	N	21.302	29.771	5.88	37.412	35.15	18-49 years
158	TR158	27	8	1	3	4	0	0	0	Male	0.98	1.035	Neg	Neg	S-N-	Frozen	58	54	8	0	Y	Y	N	N	Y	22.846	27.223	21.449	33.137	18.031	5-17 years
159	TR159	27	8	1	3	4	0	0	0	Male	4.12639	1.035	Neg	Neg	S-N-	Frozen	0	1	8	3	N	N	N	N	N	18.75	30.988	13.709	3.832	30.005	5-17 years
160	TR160	27	8	1	3	4	0	0	0	Female	0.98	1.035	Neg	Neg	S-N-	Frozen	0	0	1	20	N	N	N	N	N	12.268	3.801	12.012	22.704	11.394	5-17 years
161	TR161	28	12	0	8	3	1	0	0	Male	3.5215	1.035	Neg	Neg	S-N-	NA	NA	NA	NA	NA	NA	NA	NA	NA	NA	34.076	11.675	12.533	15.223	26.653	18-49 years
162	TR162	28	12	0	8	3	1	0	0	Female	43.3999	2.37243	Pos	Neg	S+N-	NA	NA	NA	NA	NA	NA	NA	NA	NA	NA	24.054	25.79	14.379	18.663	29.81	18-49 years
163	TR163	28	12	0	8	3	1	0	0	Female	24.6736	1.035	Pos	Neg	S+N-	NA	NA	NA	NA	NA	NA	NA	NA	NA	NA	120.454	130.166	38.407	29.658	51.304	18-49 years
164	TR164	28	12	0	8	3	1	0	0	Male	48.1566	31.0438	Pos	Pos	S+N+	Frozen	227	161	247	169	Y	Y	Y	Y	Y	34.713	384.614	26.53	36.085	21.394	18-49 years
165	TR165	28	12	0	8	3	1	0	0	Male	28.0795	1.035	Pos	Neg	S+N-	Frozen	224	44	16	40	Y	Y	N	Y	Y	68.988	94.518	1.072	16.939	2.333	18-49 years
166	TR166	28	12	0	8	3	1	0	0	Male	28.0928	27.5451	Pos	Pos	S+N+	NA	NA	NA	NA	NA	NA	NA	NA	NA	NA	37.501	157.632	122.064	24.025	38.204	18-49 years
167	TR167	28	12	0	8	3	1	0	0	Female	45.4137	12.5269	Pos	Pos	S+N+	NA	NA	NA	NA	NA	NA	NA	NA	NA	NA	127.828	176.838	16.931	124.654	93.754	18-49 years
168	TR168	28	12	0	8	3	1	0	0	Male	0.98	1.035	Neg	Neg	S-N-	Frozen	46	28	12	58	Y	N	N	Y	Y	36.82	27.841	10.042	31.802	26.993	5-17 years
169	TR169	28	12	0	8	3	1	0	0	Male	3.03168	1.035	Neg	Neg	S-N-	NA	NA	NA	NA	NA	NA	NA	NA	NA	NA	32.368	6.989	60.86	14.421	13.076	5-17 years
170	TR170	28	12	0	8	3	1	0	0	Male	0.98	1.035	Neg	Neg	S-N-	Frozen	69	137	44	69	Y	Y	Y	Y	Y	30.559	39.267	4.76	14.403	10.48	5-17 years
171	TR171	28	12	0	8	3	1	0	0	Male	0.98	1.035	Neg	Neg	S-N-	Frozen	50	122	20	8	Y	Y	N	N	Y	19.859	34.99	1.665	35.987	4.742	<5 years
172	TR172	29	8	0	2	4	2	0	0	Male	21.1529	2.83905	Pos	Neg	S+N-	Frozen	32	16	52	69	N	N	Y	Y	Y	12.711	13.65	21.115	31.42	11.897	18-49 years
173	TR173	29	8	0	2	4	2	0	0	Female	0.98	1.035	Neg	Neg	S-N-	Frozen	1	0	4	1	N	N	N	N	N	20.151	6.967	28.614	7.349	22.769	18-49 years
174	TR174	29	8	0	2	4	2	0	0	Female	3.58016	1.035	Neg	Neg	S-N-	Frozen	0	0	0	0	N	N	N	N	N	15.401	29.815	21.187	30.117	3.051	5-17 years
175	TR175	29	8	0	2	4	2	0	0	Female	25.1483	5.45934	Pos	Pos	S+N+	NA	NA	NA	NA	NA	NA	NA	NA	NA	NA	45.794	93.418	70.454	28.859	31.701	5-17 years
176	TR176	29	8	0	2	4	2	0	0	Male	24.6556	1.035	Pos	Neg	S+N-	Frozen	0	0	0	0	N	N	N	N	N	25.546	11.222	25.907	16.096	15.181	5-17 years
177	TR177	29	8	0	2	4	2	0	0	Male	184.622	89.5947	Pos	Pos	S+N+	Frozen	0	7	0	35	N	N	N	N	N	254.896	3.317	116.97	38.546	14.337	5-17 years
178	TR178	29	8	0	2	4	2	0	0	Female	133.432	4.70832	Pos	Pos	S+N+	NA	NA	NA	NA	NA	NA	NA	NA	NA	NA	7.085	186.552	170.314	20.284	44.348	<5 years
179	TR179	29	8	0	2	4	2	0	0	Female	3.20065	1.035	Neg	Neg	S-N-	NA	NA	NA	NA	NA	NA	NA	NA	NA	NA	34.967	9.438	30.132	11.742	5.872	<5 years
180	TR180	30	7	1	1	4	1	0	0	Male	2.08913	2.93376	Neg	Neg	S-N-	Frozen	12	12	16	16	N	N	N	N	N	27.699	5.81	35.363	3.822	1.876	50+ years
181	TR181	30	7	1	1	4	1	0	0	Male	0.98	1.035	Neg	Neg	S-N-	Frozen	34	24	58	42	N	N	Y	Y	Y	5.776	11.875	25.848	35.442	20.756	5-17 years
182	TR182	30	7	1	1	4	1	0	0	Male	0.98	1.035	Neg	Neg	S-N-	Frozen	8	2	108	70	N	N	Y	Y	Y	7.412	2.549	38.971	19.233	39.297	5-17 years
183	TR183	30	7	1	1	4	1	0	0	Male	45.788	29.9768	Pos	Pos	S+N+	Frozen	84	108	112	84	Y	Y	Y	Y	Y	109.446	240.23	104.858	11.317	35.581	5-17 years
184	TR184	30	7	1	1	4	1	0	0	Female	2.18643	1.035	Neg	Neg	S-N-	Frozen	62	38	104	86	Y	Y	Y	Y	Y	3.942	32.943	85.09	30.275	31.03	5-17 years
185	TR185	30	7	1	1	4	1	0	0	Female	0.98	1.035	Neg	Neg	S-N-	Frozen	35	36	48	33	N	N	Y	N	Y	26.192	11.031	117	20.878	11.285	<5 years
186	TR186	31	5	0	1	4	0	0	0	Female	0.98	1.035	Neg	Neg	S-N-	NA	NA	NA	NA	NA	NA	NA	NA	NA	NA	30.911	18.468	10.446	29.924	16.349	18-49 years
187	TR187	31	5	0	1	4	0	0	0	Female	0.98	1.035	Neg	Neg	S-N-	NA	NA	NA	NA	NA	NA	NA	NA	NA	NA	26.321	35.137	27.23	4.573	17.585	5-17 years
188	TR188	31	5	0	1	4	0	0	0	Female	0.98	1.035	Neg	Neg	S-N-	Frozen	0	0	18	30	N	N	N	N	N	28.742	6.824	30.605	15.448	24.706	5-17 years
189	TR189	31	5	0	1	4	0	0	0	Male	11.5235	1.035	Pos	Neg	S+N-	NA	NA	NA	NA	NA	NA	NA	NA	NA	NA	18.739	35.137	38.34	39.842	13.025	5-17 years
190	TR190	31	5	0	1	4	0	0	0	Male	0.98	1.035	Neg	Neg	S-N-	NA	NA	NA	NA	NA	NA	NA	NA	NA	NA	30.471	14.142	2.417	34.612	26.473	5-17 years
191	TR191	32	5	0	2	3	0	0	0	Female	39.9006	8.4819	Pos	Pos	S+N+	Fresh	103	64	187	59	Y	Y	Y	Y	Y	44.428	66.638	6.931	36.613	16.736	18-49 years
192	TR192	32	5	0	2	3	0	0	0	Female	154.044	65.6276	Pos	Pos	S+N+	Fresh	99	51	85	161	Y	Y	Y	Y	Y	396.32	912.62	142.118	193.754	51.362	18-49 years
193	TR193	32	5	0	2	3	0	0	0	Female	28.5945	10.5556	Pos	Pos	S+N+	Fresh	85	189	105	129	Y	Y	Y	Y	Y	1.403	206.644	18.033	34.179	5.472	5-17 years
194	TR194	32	5	0	2	3	0	0	0	Female	0.98	1.035	Neg	Neg	S-N-	Fresh	55	0	5	5	Y	N	N	N	Y	26.81	29.308	32.538	19.092	1.08	5-17 years
195	TR195	32	5	0	2	3	0	0	0	Female	0.98	1.035	Neg	Neg	S-N-	Fresh	49	16	13	7	Y	N	N	N	Y	9.741	11.693	5.498	9.533	6.295	5-17 years
196	TR196	33	8	1	2	5	0	0	0	Male	34.6681	5.99563	Pos	Pos	S+N+	Fresh	124	81	160	128	Y	Y	Y	Y	Y	34.54	144.342	73.69	39.659	31.19	50+ years
197	TR197	33	8	1	2	5	0	0	0	Female	60.6425	6.21616	Pos	Pos	S+N+	Fresh	17	72	63	43	N	Y	Y	Y	Y	112.524	244.092	98.002	2.548	5.242	18-49 years
198	TR198	33	8	1	2	5	0	0	0	Female	365.158	290.896	Pos	Pos	S+N+	Fresh	69	128	100	224	Y	Y	Y	Y	Y	292.866	1060.48	159.404	19.988	62.468	5-17 years
199	TR199	33	8	1	2	5	0	0	0	Male	18.0457	1.035	Pos	Neg	S+N-	Fresh	149	115	33	25	Y	Y	N	N	Y	9.013	32.625	10.645	15.772	11.019	18-49 years
200	TR200	33	8	1	2	5	0	0	0	Male	0.98	1.035	Neg	Neg	S-N-	Fresh	468	56	24	27	Y	Y	N	N	Y	35.115	7.085	8.203	27.364	38.864	5-17 years
201	TR201	33	8	1	2	5	0	0	0	Male	0.98	1.035	Neg	Neg	S-N-	Fresh	11	33	0	0	N	N	N	N	N	2.358	3.375	49.228	33.414	10.031	5-17 years
202	TR202	33	8	1	2	5	0	0	0	Male	0.98	1.035	Neg	Neg	S-N-	Fresh	19	0	0	8	N	N	N	N	N	24.14	25.054	39.617	34.232	32.084	5-17 years
203	TR203	33	8	1	2	5	0	0	0	Male	0.98	1.035	Neg	Neg	S-N-	NA	NA	NA	NA	NA	NA	NA	NA	NA	NA	12.778	3.791	29.815	6.119	13.684	5-17 years
204	TR204	34	5	0	2	3	0	0	0	Male	0.98	2.92088	Neg	Pos	S-N+	Fresh	3	7	1	3	N	N	N	N	N	14.785	35.559	8.849	11.09	26.785	18-49 years
205	TR205	34	5	0	2	3	0	0	0	Female	104.864	82.3929	Pos	Pos	S+N+	Fresh	775	348	208	296	Y	Y	Y	Y	Y	204.292	456.99	11.824	36.801	18.505	18-49 years
206	TR206	34	5	0	2	3	0	0	0	Female	195.756	106.685	Pos	Pos	S+N+	NA	NA	NA	NA	NA	NA	NA	NA	NA	NA	702.744	1332.23	62.898	31.788	36.559	5-17 years
207	TR207	34	5	0	2	3	0	0	0	Female	380.537	4.75684	Pos	Pos	S+N+	Fresh	557	291	59	263	Y	Y	Y	Y	Y	1221.49	959.968	240.75	191.456	284.424	5-17 years
208	TR208	35	6	0	2	4	0	0	0	Female	7.64128	2.27364	Pos	Neg	S+N-	Fresh	25	55	57	73	N	Y	Y	Y	Y	7.398	114.078	28.683	23.104	38.99	18-49 years
209	TR209	35	6	0	2	4	0	0	0	Male	15.1138	1.035	Pos	Neg	S+N-	Fresh	305	101	132	115	Y	Y	Y	Y	Y	35.566	17.873	5.683	24.055	27.379	18-49 years
210	TR210	35	6	0	2	4	0	0	0	Male	0.98	1.035	Neg	Neg	S-N-	NA	NA	NA	NA	NA	NA	NA	NA	NA	NA	12.793	37.89	28.175	28.453	1.663	5-17 years
211	TR211	35	6	0	2	4	0	0	0	Female	641.314	717.859	Pos	Pos	S+N+	Fresh	531	363	269	699	Y	Y	Y	Y	Y	1311.9	1840.63	406.822	252.778	381.894	5-17 years
212	TR212	35	6	0	2	4	0	0	0	Male	0.98	1.035	Neg	Neg	S-N-	NA	NA	NA	NA	NA	NA	NA	NA	NA	NA	29.469	1.447	36.164	10.243	6.588	5-17 years
213	TR213	35	6	0	2	4	0	0	0	Male	8.07081	1.035	Pos	Neg	S+N-	NA	NA	NA	NA	NA	NA	NA	NA	NA	NA	27.047	6.324	22.421	11.978	19.429	5-17 years
214	TR214	36	6	0	3	2	0	1	0	Female	46.5189	20.8018	Pos	Pos	S+N+	Fresh	175	440	235	276	Y	Y	Y	Y	Y	53.204	23.159	43.26	30.135	4.863	18-49 years
215	TR215	36	6	0	3	2	0	1	0	Female	75.8537	24.872	Pos	Pos	S+N+	Fresh	120	68	73	131	Y	Y	Y	Y	Y	155.646	197.174	58.746	46.68	24.768	18-49 years
216	TR216	36	6	0	3	2	0	1	0	Male	4.36279	1.035	Neg	Neg	S-N-	Fresh	61	13	12	5	Y	N	N	N	Y	36.453	7.966	34.045	9.037	21.888	18-49 years
217	TR217	36	6	0	3	2	0	1	0	Female	264.428	82.6508	Pos	Pos	S+N+	NA	NA	NA	NA	NA	NA	NA	NA	NA	NA	711.528	509.666	107.952	135.266	145.506	5-17 years
218	TR218	36	6	0	3	2	0	1	0	Female	0.98	1.035	Neg	Neg	S-N-	NA	NA	NA	NA	NA	NA	NA	NA	NA	NA	17.795	20.834	21.831	10.691	33.368	5-17 years
219	TR219	36	6	0	3	2	0	1	0	Female	0.98	1.035	Neg	Neg	S-N-	NA	NA	NA	NA	NA	NA	NA	NA	NA	NA	32.754	2.729	30.885	24.379	10.778	<5 years
220	TR220	37	13	0	7	4	2	0	0	Female	3.01644	1.035	Neg	Neg	S-N-	Fresh	13	5	5	4	N	N	N	N	N	4.949	15.887	15.924	4.521	21.512	18-49 years
221	TR221	37	13	0	7	4	2	0	0	Female	0.98	16.0588	Neg	Pos	S-N+	Fresh	100	35	19	12	Y	Y	N	N	Y	18.306	3.146	18.796	3.527	10.177	18-49 years
222	TR222	37	13	0	7	4	2	0	0	Female	71.3958	101.488	Pos	Pos	S+N+	Fresh	885	857	640	655	Y	Y	Y	Y	Y	142.802	176.77	92.202	32.342	1.352	18-49 years
223	TR223	37	13	0	7	4	2	0	0	Female	118.024	9.46167	Pos	Pos	S+N+	NA	NA	NA	NA	NA	NA	NA	NA	NA	NA	315.872	631.466	103.208	74.4	102.48	5-17 years
224	TR224	37	13	0	7	4	2	0	0	Male	0.98	1.035	Neg	Neg	S-N-	NA	NA	NA	NA	NA	NA	NA	NA	NA	NA	18.269	28.824	23.268	26.822	21.496	5-17 years
225	TR225	38	7	0	3	2	1	1	0	Male	7.13537	3.74012	Pos	Pos	S+N+	Fresh	160	115	57	167	Y	Y	Y	Y	Y	22.034	10.8	37.309	6.404	2.99	18-49 years
226	TR226	38	7	0	3	2	1	1	0	Female	0.98	1.035	Neg	Neg	S-N-	Fresh	160	0	0	0	Y	N	N	N	Y	11.157	2.381	27.375	25.682	5.52	18-49 years
227	TR227	38	7	0	3	2	1	1	0	Male	3.43687	1.035	Neg	Neg	S-N-	Fresh	1	5	7	5	N	N	N	N	N	27.216	5.698	13.498	35.662	4.905	5-17 years
228	TR228	38	7	0	3	2	1	1	0	Female	2.32434	1.035	Neg	Neg	S-N-	Fresh	7	4	1	1	N	N	N	N	N	23.973	26.842	1.638	21.103	12.949	<5 years
229	TR229	38	7	0	3	2	1	1	0	Female	111.999	42.8463	Pos	Pos	S+N+	NA	NA	NA	NA	NA	NA	NA	NA	NA	NA	222.908	1454.35	64.886	24.364	6.352	5-17 years
230	TR230	38	7	0	3	2	1	1	0	Female	0.98	1.035	Neg	Neg	S-N-	Fresh	8	15	9	3	N	N	N	N	N	8.921	11.582	38.392	26.117	14.378	<5 years
231	TR231	38	7	0	3	3	0	1	0	Female	66.7762	1.035	Pos	Neg	S+N-	Fresh	51	39	39	29	Y	Y	Y	N	Y	22.916	147.16	47.532	27.949	3.56	18-49 years
232	TR232	39	10	1	5	3	1	0	0	Female	117.198	7.6266	Pos	Pos	S+N+	Fresh	133	67	65	132	Y	Y	Y	Y	Y	89.072	289.048	19.915	17.509	21.087	18-49 years
233	TR233	39	10	1	5	3	1	0	0	Female	164.686	58.6717	Pos	Pos	S+N+	Fresh	91	113	127	69	Y	Y	Y	Y	Y	267.63	209.722	33.59	145.332	109.216	18-49 years
234	TR234	39	10	1	5	3	1	0	0	Female	132.3	13.7203	Pos	Pos	S+N+	Fresh	120	144	166	126	Y	Y	Y	Y	Y	63.058	166.772	1.357	24.87	25.737	18-49 years
235	TR235	39	10	1	5	3	1	0	0	Female	0.98	1.035	Neg	Neg	S-N-	Fresh	9	9	1	0	N	N	N	N	N	28.1	93.414	17.547	21.877	25.11	<5 years
236	TR236	39	10	1	5	3	1	0	0	Male	0.98	1.035	Neg	Neg	S-N-	NA	NA	NA	NA	NA	NA	NA	NA	NA	NA	4.515	1.588	3.902	33.017	23.777	5-17 years
237	TR237	39	10	1	5	3	1	0	0	Male	71.9985	2.6725	Pos	Neg	S+N-	NA	NA	NA	NA	NA	NA	NA	NA	NA	NA	10.885	83.344	39.313	30.657	23.805	5-17 years
238	TR238	39	10	1	5	3	1	0	0	Male	28.4675	34.0738	Pos	Pos	S+N+	Fresh	27	12	17	17	N	N	N	N	N	36.728	34.463	33.186	27.561	3.631	18-49 years
239	TR239	39	10	1	5	3	1	0	0	Female	68.3945	1.035	Pos	Neg	S+N-	Fresh	96	28	68	89	Y	N	Y	Y	Y	34.594	28.259	8.989	19.902	19.51	18-49 years
240	TR240	39	10	1	5	3	1	0	0	Female	0.98	1.035	Neg	Neg	S-N-	Fresh	0	0	184	1	N	N	Y	N	Y	9.582	33.189	23.055	22.495	17.068	50+ years
241	TR241	39	10	1	5	3	1	0	0	Female	129.302	1.035	Pos	Neg	S+N-	NA	NA	NA	NA	NA	NA	NA	NA	NA	NA	306.834	2.593	24.884	7.451	7.329	5-17 years
242	TR242	40	10	0	2	7	1	0	0	Female	78.9211	4.03598	Pos	Pos	S+N+	Fresh	19	43	21	39	N	Y	N	Y	Y	116.408	160.204	71.962	10.948	13.376	18-49 years
243	TR243	40	10	0	2	7	1	0	0	Male	2.1353	1.035	Neg	Neg	S-N-	Fresh	0	0	3	0	N	N	N	N	N	11.735	30.16	33.877	28.327	33.449	5-17 years
244	TR244	40	10	0	2	7	1	0	0	Female	224.946	11.3836	Pos	Pos	S+N+	NA	NA	NA	NA	NA	NA	NA	NA	NA	NA	318.138	664.204	107.01	60.78	121.958	5-17 years
245	TR245	40	10	0	2	7	1	0	0	Male	129.715	4.12735	Pos	Pos	S+N+	Fresh	15	12	31	11	N	N	N	N	N	239.602	327.29	78.08	26.874	75.292	5-17 years
246	TR246	40	10	0	2	7	1	0	0	Male	0.98	4.89589	Neg	Pos	S-N+	NA	NA	NA	NA	NA	NA	NA	NA	NA	NA	85.706	10.257	38.966	26.484	15.654	5-17 years
247	TR247	40	10	0	2	7	1	0	0	Male	67.2425	41.1675	Pos	Pos	S+N+	Fresh	9	33	3	44	N	N	N	Y	Y	63.904	137.256	75.448	1.335	18.417	5-17 years
248	TR248	40	10	0	2	7	1	0	0	Male	64.1592	2.7232	Pos	Neg	S+N-	NA	NA	NA	NA	NA	NA	NA	NA	NA	NA	5.641	98.45	50.188	5.972	34.023	5-17 years
249	TR249	40	10	0	2	7	1	0	0	Male	21.6202	2.17414	Pos	Neg	S+N-	Fresh	115	97	153	189	Y	Y	Y	Y	Y	2.163	79.384	46.066	31.562	6.158	18-49 years
250	TR250	40	10	0	2	7	1	0	0	Female	100.258	62.9781	Pos	Pos	S+N+	Fresh	23	29	15	61	N	N	N	Y	Y	307.166	512.154	84.08	3.429	29.103	5-17 years
251	TR251	40	10	0	2	7	1	0	0	Male	60.5612	1.035	Pos	Neg	S+N-	Frozen	41	19	17	59	Y	N	N	Y	Y	133.968	675.972	113.292	16.835	14.882	<5 years
252	TR252	41	7	1	2	4	0	0	0	Female	54.395	12.3458	Pos	Pos	S+N+	Fresh	16	25	35	21	N	N	Y	N	Y	15.726	349.65	107.618	21.836	36.026	50+ years
253	TR253	41	7	1	2	4	0	0	0	Female	41.6097	3.46455	Pos	Pos	S+N+	Fresh	13	21	43	11	N	N	Y	N	Y	59.128	166.856	51.184	23.009	3.586	5-17 years
254	TR254	41	7	1	2	4	0	0	0	Male	49.0176	3.50678	Pos	Pos	S+N+	Fresh	16	19	11	12	N	N	N	N	N	419.902	361.564	109.474	36.93	54.55	5-17 years
255	TR255	41	7	1	2	4	0	0	0	Male	30.6704	3.11596	Pos	Pos	S+N+	Fresh	11	0	1	1	N	N	N	N	N	43.728	192.766	55.468	11.537	28.189	5-17 years
256	TR256	41	7	1	2	4	0	0	0	Female	123.675	2.45453	Pos	Neg	S+N-	Fresh	41	15	16	11	Y	N	N	N	Y	356.086	447.87	88.964	35.117	70.054	5-17 years
257	TR257	42	8	1	2	5	0	0	0	Male	99.8196	35.9655	Pos	Pos	S+N+	Fresh	141	27	32	25	Y	N	N	N	Y	202.898	1209.68	195.78	4.491	145.494	50+ years
258	TR258	42	8	1	2	5	0	0	0	Female	251.696	14.3569	Pos	Pos	S+N+	Fresh	31	7	28	27	N	N	N	N	N	122.192	591.16	81.68	39.398	64.03	18-49 years
259	TR259	42	8	1	2	5	0	0	0	Female	55.3321	3.19265	Pos	Pos	S+N+	NA	NA	NA	NA	NA	NA	NA	NA	NA	NA	191.374	493.974	23.971	12.142	1.144	18-49 years
260	TR260	42	8	1	2	5	0	0	0	Female	32.7205	1.035	Pos	Neg	S+N-	NA	NA	NA	NA	NA	NA	NA	NA	NA	NA	192.204	469.082	43.574	8.567	33.825	5-17 years
261	TR261	42	8	1	2	5	0	0	0	Male	0.98	2.29164	Neg	Neg	S-N-	NA	NA	NA	NA	NA	NA	NA	NA	NA	NA	26.018	7.689	2.777	40.206	32.558	5-17 years
262	TR262	42	8	1	2	5	0	0	0	Male	0.98	1.035	Neg	Neg	S-N-	Fresh	1	0	0	8	N	N	N	N	N	22.265	33.688	22.071	12.958	1.384	5-17 years
263	TR263	42	8	1	2	5	0	0	0	Male	0.98	1.035	Neg	Neg	S-N-	Fresh	0	4	0	7	N	N	N	N	N	13.141	36.885	17.052	31.217	16.554	5-17 years
264	TR264	43	11	2	7	2	0	0	0	Female	6.34362	3.659	Neg	Pos	S-N+	Fresh	32	15	13	15	N	N	N	N	N	3.265	24.916	39.147	5.63	10.349	50+ years
265	TR265	43	11	2	7	2	0	0	0	Male	23.337	2.24568	Pos	Neg	S+N-	Fresh	77	9	59	8	Y	N	Y	N	Y	30.695	15.895	36.562	8.16	38.669	18-49 years
266	TR266	43	11	2	7	2	0	0	0	Female	595.591	249.141	Pos	Pos	S+N+	Fresh	19	16	33	37	N	N	N	Y	Y	365.296	2045.7	615.268	310.762	252.38	18-49 years
267	TR267	43	11	2	7	2	0	0	0	Female	121.768	13.6389	Pos	Pos	S+N+	Fresh	52	11	43	56	Y	N	Y	Y	Y	306.58	526.756	81.29	58.334	81.27	18-49 years
268	TR268	43	11	2	7	2	0	0	0	Female	0.98	1.035	Neg	Neg	S-N-	Fresh	35	43	23	4	Y	Y	N	N	Y	2.094	9.074	28.166	86.742	15.009	18-49 years
269	TR269	43	11	2	7	2	0	0	0	Male	33.1558	12.4347	Pos	Pos	S+N+	Fresh	60	60	69	47	Y	Y	Y	Y	Y	1.663	120.354	4.398	12.621	26.781	5-17 years
270	TR270	43	11	2	7	2	0	0	0	Female	121.665	165.576	Pos	Pos	S+N+	Fresh	4	12	23	28	N	N	N	N	N	58.006	324.772	7.393	22.78	16.896	18-49 years
271	TR271	43	11	2	7	2	0	0	0	Female	27.5507	10.2084	Pos	Pos	S+N+	Fresh	64	72	75	75	Y	Y	Y	Y	Y	19.65	91.968	47.2	17.28	21.481	18-49 years
272	TR272	43	11	2	7	2	0	0	0	Male	59.4936	73.3151	Pos	Pos	S+N+	Fresh	61	55	61	139	Y	Y	Y	Y	Y	87.206	241.97	6.794	1.522	27.782	50+ years
273	TR273	44	10	0	4	2	4	0	0	Female	38.4928	42.0144	Pos	Pos	S+N+	Fresh	360	131	197	149	Y	Y	Y	Y	Y	94.718	117.832	74.528	30.896	12.812	18-49 years
274	TR274	44	10	0	4	2	4	0	0	Female	17.804	3.21717	Pos	Pos	S+N+	Fresh	32	37	27	25	N	Y	N	N	N	26.71	157.712	98.108	19.562	14.902	18-49 years
275	TR275	44	10	0	4	2	4	0	0	Female	8.52698	5.56847	Pos	Pos	S+N+	Fresh	123	13	32	7	Y	N	N	N	Y	14.704	198.014	34.585	19.985	29.589	18-49 years
276	TR276	44	10	0	4	2	4	0	0	Female	0.98	1.035	Neg	Neg	S-N-	Fresh	0	0	0	0	N	N	N	N	N	9.254	37.652	36.799	39.191	5.098	5-17 years
277	TR277	44	10	0	4	2	4	0	0	Male	0.98	1.035	Neg	Neg	S-N-	Fresh	0	0	1	0	N	N	N	N	N	15.156	6.223	15.374	35.372	1.173	5-17 years
278	TR278	44	10	0	4	2	4	0	0	Female	125.114	43.4529	Pos	Pos	S+N+	Fresh	3	13	53	9	N	N	Y	N	Y	55.498	201.19	61.93	11.608	11.192	<5 years
279	TR279	44	10	0	4	2	4	0	0	Male	0.98	1.035	Neg	Neg	S-N-	Fresh	0	21	0	0	N	N	N	N	N	20.398	13.416	32.023	35.646	1.309	<5 years
280	TR280	44	10	0	4	2	4	0	0	Female	145.765	3.34666	Pos	Pos	S+N+	Fresh	45	119	39	0	Y	Y	Y	N	Y	393.914	384.96	12.45	46.014	90.566	<5 years
281	TR281	44	10	0	4	2	4	0	0	Female	0.98	1.035	Neg	Neg	S-N-	Fresh	183	8	1	5	Y	N	N	N	Y	9.634	30.082	7.392	1.114	30.256	<5 years
282	TR282	45	9	0	5	4	0	0	0	Male	16.9052	2.715	Pos	Neg	S+N-	Fresh	17	27	28	17	N	N	N	N	N	31.745	115.258	18.037	18.37	25.214	18-49 years
283	TR283	45	9	0	5	4	0	0	0	Female	122.579	29.2611	Pos	Pos	S+N+	Fresh	136	44	104	176	Y	Y	Y	Y	Y	390.208	643.104	182.452	50.172	99.146	18-49 years
284	TR284	45	9	0	5	4	0	0	0	Male	78.5377	2.97101	Pos	Neg	S+N-	Fresh	14	36	18	16	N	Y	N	N	N	106.438	328.798	8.546	6.739	4.258	5-17 years
285	TR285	45	9	0	5	4	0	0	0	Male	40.1275	1.035	Pos	Neg	S+N-	Frozen	0	0	0	0	N	N	N	N	N	255.948	330.534	98.016	24.66	15.165	5-17 years
286	TR286	45	9	0	5	4	0	0	0	Male	192.65	2.41922	Pos	Neg	S+N-	Frozen	0	6	6	4	N	N	N	N	N	163.442	596.898	30.418	30.892	35.592	18-49 years
287	TR287	45	9	0	5	4	0	0	0	Female	45.048	13.5776	Pos	Pos	S+N+	NA	NA	NA	NA	NA	NA	NA	NA	NA	NA	84.974	143.134	11.089	3.469	5.854	5-17 years
288	TR288	45	9	0	5	4	0	0	0	Male	195.822	5.63583	Pos	Pos	S+N+	NA	NA	NA	NA	NA	NA	NA	NA	NA	NA	239.138	857.116	126.654	17.41	2.162	18-49 years
289	TR289	45	9	0	5	4	0	0	0	Male	28.1695	7.13141	Pos	Pos	S+N+	Fresh	39	0	0	0	Y	N	N	N	Y	33.97	70.904	3.498	22.173	32.288	18-49 years
290	TR290	46	11	2	0	6	2	1	0	Male	25.4357	58.6293	Pos	Pos	S+N+	Fresh	404	11	9	8	Y	N	N	N	Y	152.434	240.482	65.96	32.092	35.088	50+ years
291	TR291	46	11	2	0	6	2	1	0	Female	0.98	1.035	Neg	Neg	S-N-	Fresh	25	52	7	11	N	Y	N	N	N	21.82	32.973	17.777	38.359	25.114	50+ years
292	TR292	46	11	2	0	6	2	1	0	Female	110.605	23.3485	Pos	Pos	S+N+	Fresh	9	0	9	7	N	N	N	N	N	90.93	263.462	78.102	39.934	42.896	5-17 years
293	TR293	46	11	2	0	6	2	1	0	Female	0.98	1.035	Neg	Neg	S-N-	Fresh	0	0	0	0	N	N	N	N	N	17.355	2.188	23.75	2.201	11.179	5-17 years
294	TR294	46	11	2	0	6	2	1	0	Female	0.98	1.035	Neg	Neg	S-N-	Fresh	9	17	13	8	N	N	N	N	N	36.305	6.234	32.932	7.686	28.973	5-17 years
295	TR295	46	11	2	0	6	2	1	0	Male	0.98	1.035	Neg	Neg	S-N-	Fresh	4	8	5	12	N	N	N	N	N	22.21	6.897	71.152	34.666	20.959	5-17 years
296	TR296	46	11	2	0	6	2	1	0	Male	0.98	1.035	Neg	Neg	S-N-	Fresh	21	27	0	1	N	N	N	N	N	19.159	26.681	16.293	31.817	13.922	5-17 years
297	TR297	46	11	2	0	6	2	1	0	Female	0.98	1.035	Neg	Neg	S-N-	Fresh	5	5	12	31	N	N	N	N	N	14.815	48.368	5.967	79.95	13.667	<5 years
298	TR298	46	11	2	0	6	2	1	0	Female	47.0759	8.24537	Pos	Pos	S+N+	NA	NA	NA	NA	NA	NA	NA	NA	NA	NA	165.56	583.558	183.142	18.696	33.824	<5 years
299	TR299	46	11	2	0	6	2	1	0	Male	24.0913	5.37082	Pos	Pos	S+N+	NA	NA	NA	NA	NA	NA	NA	NA	NA	NA	14.792	132.696	41.146	6.744	8.007	5-17 years
300	TR300	46	11	2	0	6	2	1	0	Female	0.98	1.035	Neg	Neg	S-N-	Fresh	0	0	0	22	N	N	N	N	N	37.747	1.093	5.856	30.293	39.448	<5 years
301	TR301	47	5	0	1	2	2	0	0	Female	0.98	1.035	Neg	Neg	S-N-	Fresh	247	229	65	121	Y	Y	Y	Y	Y	6.702	22.675	1.206	30.869	29.061	18-49 years
302	TR302	47	5	0	1	2	2	0	0	Male	0.98	1.035	Neg	Neg	S-N-	NA	NA	NA	NA	NA	NA	NA	NA	NA	NA	22.409	22.051	10.662	17.378	32.53	5-17 years
303	TR303	47	5	0	1	2	2	0	0	Female	0.98	1.035	Neg	Neg	S-N-	NA	NA	NA	NA	NA	NA	NA	NA	NA	NA	21.697	31.516	9.047	10.05	29.208	<5 years
304	TR304	47	5	0	1	2	2	0	0	Female	303.681	100.672	Pos	Pos	S+N+	Fresh	8	8	16	20	N	N	N	N	N	156.652	2529.6	75.994	10.564	20.429	5-17 years
305	TR305	47	5	0	1	2	2	0	0	Male	2.27998	1.035	Neg	Neg	S-N-	Fresh	5	0	0	4	N	N	N	N	N	5.594	34.574	12.243	11.879	12.726	<5 years
306	TR306	48	9	1	4	2	1	0	1	Male	17.3007	4.7461	Pos	Pos	S+N+	Fresh	576	532	462	542	Y	Y	Y	Y	Y	245.808	2168.24	243.268	23.442	17.264	18-49 years
307	TR307	48	9	1	4	2	1	0	1	Female	12.2443	1.035	Pos	Neg	S+N-	Fresh	247	173	111	129	Y	Y	Y	Y	Y	27.103	346.91	35.025	1.473	23.279	18-49 years
308	TR308	48	9	1	4	2	1	0	1	Female	0.98	1.035	Neg	Neg	S-N-	Fresh	9	16	1	16	N	N	N	N	N	26.429	19.223	28.763	16.308	74.086	50+ years
309	TR309	48	9	1	4	2	1	0	1	Female	16.2781	3.42734	Pos	Pos	S+N+	Fresh	71	21	64	35	Y	N	Y	Y	Y	43.934	81.608	40.432	1.739	27.846	18-49 years
310	TR310	48	9	1	4	2	1	0	1	Female	20.6978	117.014	Pos	Pos	S+N+	Fresh	292	113	121	64	Y	Y	Y	Y	Y	32.232	115.354	65.322	38.007	15.991	18-49 years
311	TR311	48	9	1	4	2	1	0	1	Male	0.98	1.035	Neg	Neg	S-N-	Fresh	91	7	0	0	Y	N	N	N	Y	26.857	16.448	12.922	34.419	28.756	5-17 years
312	TR312	48	9	1	4	2	1	0	1	Male	0.98	1.035	Neg	Neg	S-N-	Fresh	0	15	0	11	N	N	N	N	N	1.769	8.696	35.089	14.279	16.535	5-17 years
313	TR313	48	9	1	4	2	1	0	1	Female	0.98	1.035	Neg	Neg	S-N-	Fresh	5	16	13	3	N	N	N	N	N	19.737	17.344	9.703	29.475	8.291	<5 years
314	TR314	48	9	1	4	2	1	0	1	Female	0.98	1.035	Neg	Neg	S-N-	Fresh	103	8	1	0	Y	N	N	N	Y	10.33	31.177	14.358	22.835	25.218	<5 years
315	TR315	49	6	0	3	2	1	0	0	Male	45.0447	4.15656	Pos	Pos	S+N+	Fresh	21	27	48	16	N	N	Y	N	Y	14.848	126.204	12.271	23.972	35.641	18-49 years
316	TR316	49	6	0	3	2	1	0	0	Female	29.5542	1.035	Pos	Neg	S+N-	Fresh	35	33	117	60	Y	N	Y	Y	Y	31.168	162.304	27.962	32.438	10.261	18-49 years
317	TR317	49	6	0	3	2	1	0	0	Male	0.98	1.035	Neg	Neg	S-N-	Fresh	76	19	28	7	Y	N	N	N	Y	19.022	5.864	19.433	8.952	7.314	5-17 years
318	TR318	49	6	0	3	2	1	0	0	Female	0.98	1.035	Neg	Neg	S-N-	NA	NA	NA	NA	NA	NA	NA	NA	NA	NA	35.342	6.985	31.835	21.415	21.796	5-17 years
319	TR319	49	6	0	3	2	1	0	0	Male	2.68873	1.035	Neg	Neg	S-N-	Fresh	3	3	0	4	N	N	N	N	N	37.054	13.424	22.208	16.597	30.601	<5 years
320	TR320	50	5	0	3	2	0	0	0	Female	210.519	34.0834	Pos	Pos	S+N+	Fresh	43	55	120	65	Y	Y	Y	Y	Y	642.932	1260.09	219.39	35.196	87.752	18-49 years
321	TR321	50	5	0	3	2	0	0	0	Female	106.677	22.0798	Pos	Pos	S+N+	NA	NA	NA	NA	NA	NA	NA	NA	NA	NA	41.964	259.374	26.301	24.333	39.023	5-17 years
322	TR322	50	5	0	3	2	0	0	0	Female	0.98	1.035	Neg	Neg	S-N-	Fresh	3	0	4	0	N	N	N	N	N	121.116	23.779	18.325	21.803	5.118	18-49 years
323	TR323	50	5	0	3	2	0	0	0	Female	55.7521	1.035	Pos	Neg	S+N-	Fresh	7	8	24	4	N	N	N	N	N	27.15	7.058	33.679	37.683	17.222	5-17 years
324	TR324	50	5	0	3	2	0	0	0	Male	0.98	1.035	Neg	Neg	S-N-	Fresh	0	0	1	0	N	N	N	N	N	33.512	30.526	1.624	12.297	3.836	18-49 years
325	TR325	51	5	0	3	1	1	0	0	Male	0.98	1.035	Neg	Neg	S-N-	Fresh	1	3	4	4	N	N	N	N	N	22.434	3.658	37.333	11.315	26.601	18-49 years
326	TR326	51	5	0	3	1	1	0	0	Female	0.98	1.035	Neg	Neg	S-N-	Fresh	11	1	17	15	N	N	N	N	N	19.743	20.707	23.268	36.921	9.37	18-49 years
327	TR327	51	5	0	3	1	1	0	0	Female	88.0401	116.072	Pos	Pos	S+N+	Fresh	213	101	91	107	Y	Y	Y	Y	Y	46.722	569.122	36.814	14.185	2.814	18-49 years
328	TR328	51	5	0	3	1	1	0	0	Male	0.98	1.035	Neg	Neg	S-N-	Fresh	19	4	25	12	N	N	N	N	N	20.212	7.194	63.966	22.291	23.712	<5 years
329	TR329	51	5	0	3	1	1	0	0	Female	0.98	1.035	Neg	Neg	S-N-	Fresh	0	3	3	0	N	N	N	N	N	39.145	38.774	25.588	36.947	14.538	5-17 years
330	TR330	52	5	1	0	3	1	0	0	Male	0.98	3.29569	Neg	Pos	S-N+	Fresh	7	11	11	5	N	N	N	N	N	31.036	18.493	24.501	30.436	34.467	50+ years
331	TR331	52	5	1	0	3	1	0	0	Female	0.98	1.035	Neg	Neg	S-N-	NA	NA	NA	NA	NA	NA	NA	NA	NA	NA	4.364	37.699	39.829	34.492	9.453	5-17 years
332	TR332	52	5	1	0	3	1	0	0	Female	0.98	1.035	Neg	Neg	S-N-	Fresh	12	0	69	5	N	N	Y	N	Y	16.131	30.836	65.372	28.699	22.794	5-17 years
333	TR333	52	5	1	0	3	1	0	0	Male	104.125	3.59036	Pos	Pos	S+N+	NA	NA	NA	NA	NA	NA	NA	NA	NA	NA	84.492	785.294	25.752	9.91	55.602	5-17 years
334	TR334	52	5	1	0	3	1	0	0	Male	0.98	1.035	Neg	Neg	S-N-	Fresh	0	0	17	0	N	N	N	N	N	21.367	22.564	22.917	27.117	17.476	<5 years

## Sheet: prepandemic_data
	Sample_ID	Sex	abunits_spike	posneg_spike	abunits_NCP	posneg_NCP_sens	age_group
1	TR001	M	0.98	Neg	1.035	Neg	<5 years
2	TR002	M	0.98	Neg	1.035	Neg	<5 years
3	TR003	F	0.98	Neg	1.035	Neg	5-17 years
4	TR004	F	0.98	Neg	1.035	Neg	<5 years
5	TR005	F	0.98	Neg	1.035	Neg	5-17 years
6	TR006	M	0.98	Neg	1.035	Neg	5-17 years
7	TR007	F	0.98	Neg	1.035	Neg	<5 years
8	TR008	F	0.98	Neg	1.035	Neg	<5 years
9	TR009	F	0.98	Neg	1.035	Neg	18-49 years
10	TR010	M	0.98	Neg	4.93557	Pos	50+ years
11	TR011	F	0.98	Neg	1.035	Neg	50+ years
12	TR012	M	0.98	Neg	3.20384	Pos	18-49 years
13	TR013	M	0.98	Neg	21.6814	Pos	50+ years
14	TR014	M	30.5919	Pos	1.035	Neg	50+ years
15	TR015	F	0.98	Neg	1.035	Neg	50+ years
16	TR016	F	0.98	Neg	1.035	Neg	50+ years
17	TR017	F	6.603	Pos	6.56578	Pos	18-49 years
18	TR018	M	0.98	Neg	6.26361	Pos	50+ years
19	TR019	F	0.98	Neg	1.035	Neg	5-17 years
20	TR020	M	0.98	Neg	1.035	Neg	18-49 years
21	TR021	F	0.98	Neg	3.60555	Pos	50+ years
22	TR022	M	0.98	Neg	14.566	Pos	50+ years
23	TR023	M	0.98	Neg	1.035	Neg	5-17 years
24	TR024	M	0.98	Neg	1.035	Neg	50+ years
25	TR025	M	0.98	Neg	1.035	Neg	18-49 years
26	TR026	M	0.98	Neg	1.035	Neg	50+ years
27	TR027	M	33.8325	Pos	3.8548	Pos	50+ years
28	TR028	F	0.98	Neg	1.035	Neg	50+ years
29	TR029	M	0.98	Neg	3.08814	Neg	18-49 years
30	TR030	F	0.98	Neg	11.306	Pos	5-17 years
31	TR031	M	41.0114	Pos	1.035	Neg	18-49 years
32	TR032	F	0.98	Neg	1.035	Neg	5-17 years
33	TR033	F	0.98	Neg	1.035	Neg	50+ years
34	TR034	M	0.98	Neg	1.035	Neg	50+ years
35	TR035	F	0.98	Neg	1.035	Neg	50+ years
36	TR036	F	0.98	Neg	1.035	Neg	5-17 years
37	TR037	F	0.98	Neg	1.035	Neg	50+ years
38	TR038	M	0.98	Neg	1.035	Neg	18-49 years
39	TR039	F	0.98	Neg	1.035	Neg	50+ years
40	TR040	F	0.98	Neg	2.63706	Neg	50+ years
41	TR041	F	0.98	Neg	5.3235	Pos	50+ years
42	TR042	F	0.98	Neg	1.035	Neg	18-49 years
43	TR043	F	0.98	Neg	1.035	Neg	18-49 years
44	TR044	M	0.98	Neg	1.035	Neg	5-17 years
45	TR045	F	0.98	Neg	1.035	Neg	18-49 years
46	TR046	M	0.98	Neg	1.035	Neg	5-17 years
47	TR047	F	0.98	Neg	1.035	Neg	18-49 years
48	TR048	F	0.98	Neg	1.035	Neg	5-17 years
49	TR049	F	0.98	Neg	3.7367	Pos	18-49 years
50	TR050	F	0.98	Neg	1.035	Neg	18-49 years
51	TR051	F	0.98	Neg	4.30023	Pos	5-17 years
52	TR052	F	0.98	Neg	8.84783	Pos	50+ years
53	TR053	F	3.54874	Neg	27.099	Pos	18-49 years
54	TR054	F	0.98	Neg	1.035	Neg	50+ years
55	TR055	M	0.98	Neg	1.035	Neg	18-49 years
56	TR056	M	0.98	Neg	4.82933	Pos	50+ years
57	TR057	F	0.98	Neg	1.035	Neg	5-17 years
58	TR058	M	0.98	Neg	17.6907	Pos	50+ years
59	TR059	F	0.98	Neg	1.035	Neg	18-49 years
60	TR060	M	0.98	Neg	1.035	Neg	50+ years
61	TR061	M	0.98	Neg	5.48817	Pos	18-49 years
62	TR062	F	0.98	Neg	1.035	Neg	18-49 years
63	TR063	M	0.98	Neg	1.035	Neg	18-49 years
64	TR064	M	2.56537	Neg	1.035	Neg	50+ years
65	TR065	F	4.21555	Neg	5.10684	Pos	5-17 years
66	TR066	M	0.98	Neg	1.035	Neg	5-17 years
67	TR067	F	0.98	Neg	1.035	Neg	5-17 years
68	TR068	F	0.98	Neg	1.035	Neg	18-49 years
69	TR069	F	0.98	Neg	13.1284	Pos	18-49 years
70	TR070	M	1.79485	Neg	1.035	Neg	50+ years
71	TR071	M	0.98	Neg	2.32294	Neg	50+ years
72	TR072	F	0.98	Neg	1.035	Neg	5-17 years
73	TR073	M	0.98	Neg	1.035	Neg	50+ years
74	TR074	M	0.98	Neg	25.0885	Pos	18-49 years
75	TR075	M	0.98	Neg	1.035	Neg	5-17 years
76	TR076	F	0.98	Neg	1.035	Neg	50+ years
77	TR077	F	2.73685	Neg	1.035	Neg	18-49 years
78	TR078	F	0.98	Neg	1.035	Neg	50+ years
79	TR079	M	0.98	Neg	1.035	Neg	18-49 years
80	TR080	F	0.98	Neg	1.035	Neg	50+ years
81	TR081	F	0.98	Neg	4.11749	Pos	5-17 years
82	TR082	F	0.98	Neg	2.78607	Neg	18-49 years
83	TR083	F	4.10323	Neg	7.64242	Pos	18-49 years
84	TR084	M	0.98	Neg	1.035	Neg	5-17 years
85	TR085	F	0.98	Neg	2.70505	Neg	18-49 years
86	TR086	F	0.98	Neg	1.035	Neg	50+ years
87	TR087	M	0.98	Neg	2.42086	Neg	50+ years
88	TR088	F	0.98	Neg	2.70879	Neg	50+ years
89	TR089	M	2.17675	Neg	12.3917	Pos	18-49 years
90	TR090	M	0.98	Neg	1.035	Neg	50+ years
91	TR091	F	0.98	Neg	1.035	Neg	50+ years
92	TR092	F	0.98	Neg	1.035	Neg	18-49 years
93	TR093	M	0.98	Neg	1.035	Neg	18-49 years
94	TR094	F	0.98	Neg	1.035	Neg	5-17 years
95	TR095	F	2.1966	Neg	1.035	Neg	5-17 years
96	TR096	F	0.98	Neg	1.035	Neg	50+ years
97	TR097	F	0.98	Neg	1.035	Neg	50+ years
98	TR098	F	0.98	Neg	2.35899	Neg	50+ years
99	TR099	F	0.98	Neg	1.035	Neg	18-49 years
100	TR100	F	0.98	Neg	1.035	Neg	18-49 years
101	TR101	M	12.7539	Pos	1.035	Neg	18-49 years
102	TR102	M	0.98	Neg	6.28626	Pos	50+ years
103	TR103	M	0.98	Neg	1.035	Neg	50+ years
104	TR104	M	0.98	Neg	2.9225	Pos	50+ years
105	TR105	M	0.98	Neg	1.035	Neg	5-17 years
106	TR106	F	0.98	Neg	5.13762	Pos	50+ years
107	TR107	F	0.98	Neg	1.035	Neg	18-49 years
108	TR108	M	2.06631	Neg	1.035	Neg	18-49 years
109	TR109	F	0.98	Neg	33.2276	Pos	50+ years
110	TR110	M	0.98	Neg	1.035	Neg	50+ years
111	TR111	M	0.98	Neg	1.035	Neg	18-49 years
112	TR112	M	0.98	Neg	1.035	Neg	<5 years
113	TR113	M	0.98	Neg	1.035	Neg	<5 years
114	TR114	F	0.98	Neg	1.035	Neg	5-17 years
115	TR115	F	9.90728	Pos	1.035	Neg	5-17 years
116	TR116	M	0.98	Neg	1.035	Neg	<5 years
117	TR117	F	0.98	Neg	1.035	Neg	<5 years
118	TR118	F	0.98	Neg	1.035	Neg	<5 years
119	TR119	M	0.98	Neg	1.035	Neg	<5 years
120	TR120	M	0.98	Neg	1.035	Neg	<5 years
121	TR121	F	0.98	Neg	1.035	Neg	50+ years
122	TR122	F	0.98	Neg	2.7414	Pos	50+ years
123	TR123	F	0.98	Neg	1.035	Neg	50+ years
124	TR124	F	0.98	Neg	1.035	Neg	50+ years
125	TR125	M	0.98	Neg	7.57106	Pos	50+ years
126	TR126	M	0.98	Neg	1.035	Neg	18-49 years
127	TR127	F	0.98	Neg	1.035	Neg	5-17 years
128	TR128	F	0.98	Neg	2.60556	Neg	18-49 years
129	TR129	M	0.98	Neg	1.035	Neg	50+ years
130	TR130	F	0.98	Neg	5.91254	Pos	50+ years
131	TR131	M	0.98	Neg	1.035	Neg	18-49 years
132	TR132	M	0.98	Neg	1.035	Neg	50+ years
133	TR133	F	0.98	Neg	1.035	Neg	50+ years
134	TR134	M	0.98	Neg	1.035	Neg	50+ years
135	TR135	M	1.29839	Neg	1.035	Neg	50+ years
136	TR136	M	0.98	Neg	1.035	Neg	50+ years
137	TR137	F	0.98	Neg	22.9464	Pos	50+ years
138	TR138	M	0.98	Neg	1.035	Neg	18-49 years
139	TR139	M	0.98	Neg	1.035	Neg	50+ years
140	TR140	M	0.98	Neg	15.064	Pos	18-49 years
141	TR141	M	0.98	Neg	1.035	Neg	5-17 years
142	TR142	F	0.98	Neg	1.035	Neg	50+ years
143	TR143	F	0.98	Neg	4.45426	Pos	50+ years
144	TR144	F	0.98	Neg	1.035	Neg	5-17 years
145	TR145	F	0.98	Neg	1.035	Neg	50+ years
146	TR146	F	28.7908	Pos	1.035	Neg	18-49 years
147	TR147	F	0.98	Neg	1.035	Neg	50+ years
148	TR148	M	0.98	Neg	1.035	Neg	5-17 years
149	TR149	M	0.98	Neg	45.7711	Pos	18-49 years
150	TR150	M	6.39127	Neg	1.035	Neg	50+ years
151	TR151	M	2.35226	Neg	1.035	Neg	50+ years
152	TR152	M	9.49359	Pos	6.56349	Pos	18-49 years
153	TR153	F	30.6291	Pos	1.035	Neg	5-17 years
154	TR154	M	0.98	Neg	5.42253	Pos	50+ years
155	TR155	M	0.98	Neg	1.035	Neg	50+ years
156	TR156	M	1.62211	Neg	1.035	Neg	50+ years
157	TR157	F	0.98	Neg	4.86099	Pos	50+ years
158	TR158	M	0.98	Neg	1.035	Neg	18-49 years
159	TR159	M	0.98	Neg	66.0513	Pos	18-49 years
160	TR160	F	5.93876	Neg	1.035	Neg	50+ years
161	TR161	M	0.98	Neg	2.47236	Neg	18-49 years
162	TR162	M	0.98	Neg	1.035	Neg	5-17 years
163	TR163	M	0.98	Neg	2.60498	Neg	18-49 years
164	TR164	F	0.98	Neg	1.035	Neg	50+ years
165	TR165	M	3.14388	Neg	5.62655	Pos	50+ years
166	TR166	M	0.98	Neg	1.035	Neg	5-17 years
167	TR167	F	0.98	Neg	1.035	Neg	50+ years
168	TR168	M	0.98	Neg	1.035	Neg	18-49 years
169	TR169	F	2.9461	Neg	1.035	Neg	5-17 years
170	TR170	F	0.98	Neg	1.035	Neg	18-49 years
171	TR171	M	0.98	Neg	1.035	Neg	5-17 years
172	TR172	M	0.98	Neg	1.035	Neg	18-49 years
173	TR173	M	0.98	Neg	1.035	Neg	18-49 years
174	TR174	M	0.98	Neg	1.035	Neg	5-17 years
175	TR175	F	0.98	Neg	1.035	Neg	50+ years
176	TR176	F	0.98	Neg	1.035	Neg	5-17 years
177	TR177	F	0.98	Neg	1.035	Neg	5-17 years
178	TR178	F	0.98	Neg	3.77826	Pos	18-49 years
179	TR179	F	0.98	Neg	1.035	Neg	50+ years
180	TR180	F	0.98	Neg	5.11479	Pos	18-49 years
181	TR181	M	0.98	Neg	1.035	Neg	18-49 years
182	TR182	F	0.98	Neg	13.3607	Pos	18-49 years
183	TR183	M	0.98	Neg	1.035	Neg	5-17 years
184	TR184	F	0.98	Neg	2.46053	Neg	18-49 years
185	TR185	F	0.98	Neg	1.035	Neg	50+ years
186	TR186	M	0.98	Neg	1.035	Neg	5-17 years
187	TR187	M	0.98	Neg	1.035	Neg	5-17 years
188	TR188	F	0.98	Neg	1.035	Neg	50+ years
189	TR189	F	0.98	Neg	1.035	Neg	5-17 years
190	TR190	F	0.98	Neg	1.035	Neg	5-17 years
191	TR191	F	0.98	Neg	1.035	Neg	5-17 years
192	TR192	M	0.98	Neg	1.035	Neg	5-17 years
193	TR193	M	0.98	Neg	1.035	Neg	50+ years
194	TR194	F	2.53675	Neg	1.035	Neg	18-49 years
195	TR195	M	0.98	Neg	1.035	Neg	5-17 years
196	TR196	M	4.05227	Neg	1.035	Neg	18-49 years
197	TR197	M	0.98	Neg	2.24514	Neg	50+ years
198	TR198	F	0.98	Neg	1.035	Neg	50+ years
199	TR199	F	0.98	Neg	1.035	Neg	50+ years
200	TR200	M	0.98	Neg	2.62074	Neg	5-17 years
201	TR201	M	0.98	Neg	85.3306	Pos	18-49 years
202	TR202	M	0.98	Neg	1.035	Neg	18-49 years
203	TR203	F	0.98	Neg	18.9825	Pos	50+ years
204	TR204	F	0.98	Neg	1.035	Neg	5-17 years
205	TR205	F	1.79096	Neg	1.035	Neg	18-49 years
206	TR206	M	0.98	Neg	6.69838	Pos	18-49 years
207	TR207	M	0.98	Neg	32.4939	Pos	18-49 years
208	TR208	F	0.98	Neg	1.035	Neg	50+ years
209	TR209	F	2.18326	Neg	1.035	Neg	50+ years
210	TR210	F	0.98	Neg	1.035	Neg	50+ years
211	TR211	F	0.98	Neg	1.035	Neg	5-17 years
212	TR212	M	6.71962	Pos	1.035	Neg	5-17 years
213	TR213	F	2.68839	Neg	1.035	Neg	18-49 years
214	TR214	F	0.98	Neg	1.035	Neg	5-17 years
215	TR215	F	0.98	Neg	4.48834	Pos	5-17 years
216	TR216	F	0.98	Neg	1.035	Neg	18-49 years
217	TR217	M	11.5308	Pos	6.07385	Pos	50+ years
218	TR218	M	0.98	Neg	1.035	Neg	18-49 years
219	TR219	M	1.83297	Neg	1.035	Neg	50+ years
220	TR220	F	0.98	Neg	2.65596	Neg	50+ years
221	TR221	F	0.98	Neg	1.035	Neg	50+ years
222	TR222	F	0.98	Neg	1.035	Neg	5-17 years
223	TR223	F	49.29	Pos	1.035	Neg	50+ years
224	TR224	M	2.88511	Neg	1.035	Neg	18-49 years
225	TR225	M	0.98	Neg	3.70988	Pos	5-17 years
226	TR226	F	0.98	Neg	1.035	Neg	18-49 years
227	TR227	M	0.98	Neg	1.035	Neg	18-49 years
228	TR228	F	0.98	Neg	3.60232	Pos	50+ years
229	TR229	F	0.98	Neg	1.035	Neg	5-17 years
230	TR230	F	0.98	Neg	1.035	Neg	5-17 years
231	TR231	F	0.98	Neg	1.035	Neg	<5 years
232	TR232	M	0.98	Neg	1.035	Neg	<5 years
233	TR233	F	0.98	Neg	1.035	Neg	<5 years
234	TR234	F	0.98	Neg	1.035	Neg	<5 years
235	TR235	M	0.98	Neg	1.035	Neg	5-17 years
236	TR236	M	0.98	Neg	1.035	Neg	<5 years
237	TR237	F	0.98	Neg	1.035	Neg	5-17 years
238	TR238	M	0.98	Neg	1.035	Neg	5-17 years
239	TR239	F	0.98	Neg	1.035	Neg	18-49 years
240	TR240	M	0.98	Neg	8.00314	Pos	18-49 years
241	TR241	F	0.98	Neg	1.035	Neg	18-49 years
242	TR242	M	0.98	Neg	1.035	Neg	5-17 years
243	TR243	M	0.98	Neg	1.035	Neg	50+ years
244	TR244	F	0.98	Neg	1.035	Neg	18-49 years
245	TR245	M	0.98	Neg	1.035	Neg	50+ years
246	TR246	F	0.98	Neg	1.035	Neg	18-49 years
247	TR247	M	0.98	Neg	20.2785	Pos	50+ years
248	TR248	M	28.6841	Pos	1.035	Neg	50+ years
249	TR249	M	0.98	Neg	5.3178	Pos	50+ years
250	TR250	M	2.0701	Neg	1.035	Neg	5-17 years
251	TR251	M	0.98	Neg	2.57245	Neg	50+ years
252	TR252	M	0.98	Neg	1.035	Neg	18-49 years
253	TR253	M	0.98	Neg	1.035	Neg	5-17 years
254	TR254	F	0.98	Neg	1.035	Neg	5-17 years
255	TR255	F	0.98	Neg	7.31821	Pos	50+ years
256	TR256	M	0.98	Neg	3.20415	Pos	50+ years
257	TR257	M	0.98	Neg	6.64535	Pos	50+ years
258	TR258	F	0.98	Neg	2.92481	Neg	50+ years
259	TR259	M	0.98	Neg	14.8623	Pos	50+ years
260	TR260	F	0.98	Neg	1.035	Neg	<5 years
261	TR261	M	0.98	Neg	1.035	Neg	5-17 years
262	TR262	F	0.98	Neg	7.60837	Pos	50+ years
263	TR263	F	0.98	Neg	1.035	Neg	50+ years
264	TR264	M	2.24205	Neg	1.035	Neg	5-17 years
265	TR265	M	10.4679	Pos	1.035	Neg	50+ years
266	TR266	M	1.38299	Neg	1.035	Neg	5-17 years
267	TR267	F	0.98	Neg	1.035	Neg	5-17 years
268	TR268	M	0.98	Neg	1.035	Neg	18-49 years
269	TR269	M	0.98	Neg	2.61256	Neg	50+ years
270	TR270	M	0.98	Neg	1.035	Neg	18-49 years
271	TR271	F	3.27621	Neg	2.49322	Neg	50+ years
272	TR272	F	1.94733	Neg	4.19193	Pos	50+ years
273	TR273	F	3.52466	Neg	5.21515	Pos	5-17 years
274	TR274	M	0.98	Neg	1.035	Neg	18-49 years
275	TR275	M	0.98	Neg	19.4799	Pos	50+ years
276	TR276	F	1.65799	Neg	26.6412	Pos	18-49 years
277	TR277	F	0.98	Neg	1.035	Neg	5-17 years
278	TR278	F	0.98	Neg	1.035	Neg	50+ years
279	TR279	M	3.37282	Neg	31.1533	Pos	18-49 years
280	TR280	F	14.6083	Pos	1.035	Neg	18-49 years
281	TR281	M	2.17248	Neg	1.035	Neg	50+ years
282	TR282	M	1.37354	Neg	1.035	Neg	18-49 years
283	TR283	M	1.45217	Neg	1.035	Neg	5-17 years
284	TR284	M	0.98	Neg	1.035	Neg	<5 years
285	TR285	F	19.1986	Pos	8.79848	Pos	18-49 years
286	TR286	M	8.68634	Pos	1.035	Neg	50+ years
287	TR287	F	3.06465	Neg	38.1903	Pos	50+ years
288	TR288	M	11.4487	Pos	1.035	Neg	50+ years
289	TR289	M	4.4141	Neg	37.2759	Pos	50+ years
290	TR290	F	0.98	Neg	1.035	Neg	50+ years
291	TR291	F	2.30259	Neg	1.035	Neg	50+ years
292	TR292	M	0.98	Neg	1.035	Neg	18-49 years
293	TR293	M	3.09642	Neg	1.035	Neg	5-17 years
294	TR294	M	0.98	Neg	1.035	Neg	50+ years
295	TR295	M	5.84331	Neg	1.035	Neg	18-49 years
296	TR296	M	11.5206	Pos	6.43433	Pos	50+ years
297	TR297	M	5.68693	Neg	1.035	Neg	50+ years
298	TR298	M	0.98	Neg	20.8532	Pos	50+ years
299	TR299	M	2.36935	Neg	1.035	Neg	18-49 years
300	TR300	M	0.98	Neg	4.58545	Pos	50+ years
301	TR301	F	2.68871	Neg	1.035	Neg	18-49 years
302	TR302	F	1.17743	Neg	1.035	Neg	50+ years
303	TR303	F	0.98	Neg	1.035	Neg	5-17 years
304	TR304	F	0.98	Neg	1.035	Neg	5-17 years
305	TR305	F	2.84834	Neg	1.035	Neg	50+ years
306	TR306	F	0.98	Neg	35.0871	Pos	18-49 years
307	TR307	F	0.98	Neg	1.035	Neg	5-17 years
308	TR308	M	0.98	Neg	1.035	Neg	50+ years
309	TR309	F	0.98	Neg	1.035	Neg	5-17 years
310	TR310	M	0.98	Neg	26.6136	Pos	50+ years
311	TR311	M	0.98	Neg	1.035	Neg	5-17 years
312	TR312	F	0.98	Neg	1.035	Neg	50+ years
313	TR313	F	0.98	Neg	7.88995	Pos	18-49 years
314	TR314	M	1.06678	Neg	1.035	Neg	18-49 years
315	TR315	F	0.98	Neg	1.035	Neg	50+ years
316	TR316	F	0.98	Neg	1.035	Neg	18-49 years
317	TR317	F	1.05852	Neg	11.518	Pos	50+ years
318	TR318	M	0.98	Neg	1.035	Neg	18-49 years
319	TR319	M	2.70327	Neg	1.035	Neg	5-17 years
320	TR320	M	0.98	Neg	2.24182	Neg	18-49 years
321	TR321	M	0.98	Neg	4.08939	Pos	50+ years
322	TR322	F	0.98	Neg	1.035	Neg	50+ years
323	TR323	F	0.98	Neg	1.035	Neg	18-49 years
324	TR324	M	0.98	Neg	1.035	Neg	18-49 years
325	TR325	M	0.98	Neg	1.035	Neg	5-17 years
326	TR326	M	0.98	Neg	11.0506	Pos	18-49 years
327	TR327	F	0.98	Neg	14.4883	Pos	18-49 years
328	TR328	M	0.98	Neg	1.035	Neg	50+ years
329	TR329	M	0.98	Neg	1.035	Neg	<5 years
330	TR330	M	0.98	Neg	7.47637	Pos	50+ years
331	TR331	F	0.98	Neg	1.035	Neg	18-49 years
332	TR332	F	0.98	Neg	1.035	Neg	18-49 years
333	TR333	M	0.98	Neg	1.035	Neg	50+ years
334	TR334	F	4.22784	Neg	1.035	Neg	50+ years
335	TR335	F	0.98	Neg	1.035	Neg	50+ years
336	TR336	F	0.98	Neg	1.035	Neg	50+ years
337	TR337	F	0.98	Neg	1.035	Neg	50+ years
338	TR338	M	0.98	Neg	1.035	Neg	50+ years
339	TR339	M	0.98	Neg	1.035	Neg	50+ years
340	TR340	M	0.98	Neg	1.035	Neg	50+ years
341	TR341	F	0.98	Neg	1.035	Neg	50+ years
342	TR342	F	0.98	Neg	1.035	Neg	5-17 years
343	TR343	M	0.98	Neg	1.035	Neg	50+ years
344	TR344	M	0.98	Neg	1.035	Neg	18-49 years
345	TR345	F	0.98	Neg	1.035	Neg	18-49 years
346	TR346	F	0.98	Neg	1.035	Neg	5-17 years
347	TR347	M	0.98	Neg	2.3747	Neg	18-49 years
348	TR348	M	0.98	Neg	10.6537	Pos	18-49 years
349	TR349	M	0.98	Neg	1.035	Neg	50+ years
350	TR350	F	0.98	Neg	3.21559	Pos	50+ years
351	TR351	M	0.98	Neg	1.035	Neg	5-17 years
352	TR352	F	0.98	Neg	4.34408	Pos	18-49 years
353	TR353	M	0.98	Neg	1.035	Neg	18-49 years
354	TR354	F	0.98	Neg	4.0826	Pos	18-49 years
355	TR355	F	0.98	Neg	1.035	Neg	50+ years
356	TR356	F	0.98	Neg	1.035	Neg	18-49 years
357	TR357	M	0.98	Neg	1.035	Neg	50+ years
358	TR358	M	0.98	Neg	1.035	Neg	5-17 years
359	TR359	M	0.98	Neg	1.035	Neg	5-17 years
360	TR360	F	0.98	Neg	1.035	Neg	50+ years
361	TR361	F	0.98	Neg	1.035	Neg	18-49 years
362	TR362	F	0.98	Neg	3.40366	Pos	5-17 years
363	TR363	M	0.98	Neg	1.035	Neg	50+ years
364	TR364	F	0.98	Neg	4.54105	Pos	18-49 years
365	TR365	F	0.98	Neg	4.82107	Pos	50+ years
366	TR366	M	0.98	Neg	4.74303	Pos	50+ years
367	TR367	M	0.98	Neg	1.035	Neg	5-17 years
368	TR368	F	0.98	Neg	1.035	Neg	50+ years
369	TR369	F	0.98	Neg	1.035	Neg	50+ years
370	TR370	F	3.48215	Neg	3.84846	Pos	18-49 years
371	TR371	F	0.98	Neg	4.83737	Pos	18-49 years
372	TR372	F	5.65481	Neg	1.035	Neg	50+ years
373	TR373	M	0.98	Neg	1.035	Neg	18-49 years
374	TR374	M	0.98	Neg	2.44929	Neg	50+ years
375	TR375	F	1.76787	Neg	1.035	Neg	50+ years
376	TR376	M	0.98	Neg	1.035	Neg	5-17 years
377	TR377	F	0.98	Neg	1.035	Neg	50+ years
378	TR378	F	0.98	Neg	1.035	Neg	18-49 years
379	TR379	M	0.98	Neg	1.035	Neg	18-49 years
380	TR380	F	0.98	Neg	10.5338	Pos	50+ years
381	TR381	M	0.98	Neg	2.6072	Neg	50+ years
382	TR382	M	0.98	Neg	6.91128	Pos	50+ years
383	TR383	M	0.98	Neg	3.46686	Pos	18-49 years
384	TR384	F	0.98	Neg	1.035	Neg	18-49 years
385	TR385	F	18.1784	Pos	1.035	Neg	50+ years
386	TR386	M	0.98	Neg	1.035	Neg	50+ years
387	TR387	F	0.98	Neg	9.37178	Pos	18-49 years
388	TR388	M	0.98	Neg	1.035	Neg	18-49 years
389	TR389	M	0.98	Neg	1.035	Neg	50+ years
390	TR390	M	0.98	Neg	1.035	Neg	18-49 years
391	TR391	F	0.98	Neg	3.25008	Pos	18-49 years
392	TR392	M	0.98	Neg	4.79575	Pos	18-49 years
393	TR393	F	0.98	Neg	1.035	Neg	18-49 years
394	TR394	M	0.98	Neg	1.035	Neg	50+ years
395	TR395	F	0.98	Neg	1.035	Neg	18-49 years
396	TR396	M	0.98	Neg	1.035	Neg	50+ years
397	TR397	M	0.98	Neg	3.5723	Pos	5-17 years
398	TR398	M	0.98	Neg	1.035	Neg	5-17 years
399	TR399	M	0.98	Neg	1.035	Neg	5-17 years
400	TR400	F	0.98	Neg	1.035	Neg	50+ years
401	TR401	M	0.98	Neg	1.035	Neg	5-17 years
402	TR402	F	0.98	Neg	1.035	Neg	18-49 years
403	TR403	F	0.98	Neg	1.035	Neg	18-49 years
404	TR404	F	0.98	Neg	1.035	Neg	18-49 years
405	TR405	M	0.98	Neg	1.035	Neg	18-49 years
406	TR406	F	4.96508	Neg	1.035	Neg	5-17 years
407	TR407	F	0.98	Neg	1.035	Neg	18-49 years
408	TR408	M	0.98	Neg	1.035	Neg	5-17 years
409	TR409	M	4.11449	Neg	1.035	Neg	50+ years
410	TR410	M	0.98	Neg	1.035	Neg	50+ years
411	TR411	M	0.98	Neg	3.72383	Pos	18-49 years
412	TR412	F	0.98	Neg	1.035	Neg	50+ years
413	TR413	F	0.98	Neg	1.035	Neg	18-49 years
414	TR414	F	17.9108	Pos	1.035	Neg	50+ years
415	TR415	M	0.98	Neg	1.035	Neg	50+ years
416	TR416	F	0.98	Neg	3.71447	Pos	50+ years
417	TR417	M	0.98	Neg	1.035	Neg	5-17 years
418	TR418	F	2.9476	Neg	1.035	Neg	5-17 years
419	TR419	M	0.98	Neg	1.035	Neg	5-17 years
420	TR420	F	0.98	Neg	8.37133	Pos	50+ years
421	TR421	F	0.98	Neg	1.035	Neg	18-49 years
422	TR422	M	0.98	Neg	1.035	Neg	50+ years
423	TR423	M	0.98	Neg	1.035	Neg	5-17 years
424	TR424	M	0.98	Neg	1.035	Neg	18-49 years
425	TR425	M	0.98	Neg	1.035	Neg	18-49 years
426	TR426	F	0.98	Neg	1.035	Neg	5-17 years
427	TR427	F	0.98	Neg	1.035	Neg	50+ years
428	TR428	F	0.98	Neg	5.04293	Pos	50+ years
429	TR429	M	0.98	Neg	1.035	Neg	18-49 years
430	TR430	F	2.49359	Neg	1.035	Neg	18-49 years
431	TR431	M	0.98	Neg	1.035	Neg	5-17 years
432	TR432	M	0.98	Neg	1.035	Neg	50+ years
433	TR433	M	2.02482	Neg	1.035	Neg	18-49 years
434	TR434	F	0.98	Neg	18.0695	Pos	50+ years
435	TR435	M	9.19124	Pos	2.20831	Neg	5-17 years
436	TR436	F	0.98	Neg	1.035	Neg	5-17 years
437	TR437	M	0.98	Neg	1.035	Neg	18-49 years
438	TR438	M	0.98	Neg	2.3432	Neg	5-17 years
439	TR439	F	0.98	Neg	1.035	Neg	5-17 years
440	TR440	F	0.98	Neg	1.035	Neg	<5 years
441	TR441	F	0.98	Neg	1.035	Neg	5-17 years
442	TR442	F	0.98	Neg	1.035	Neg	50+ years
443	TR443	F	0.98	Neg	1.035	Neg	18-49 years
444	TR444	M	0.98	Neg	1.035	Neg	18-49 years
445	TR445	F	0.98	Neg	1.035	Neg	50+ years
446	TR446	F	1.98415	Neg	9.68763	Pos	5-17 years
447	TR447	M	6.65727	Pos	18.9686	Pos	50+ years
448	TR448	M	0.98	Neg	1.035	Neg	50+ years
449	TR449	M	4.90866	Neg	1.035	Neg	18-49 years
450	TR450	F	0.98	Neg	1.035	Neg	50+ years
451	TR451	F	0.98	Neg	1.035	Neg	18-49 years
452	TR452	F	0.98	Neg	1.035	Neg	50+ years
453	TR453	M	0.98	Neg	1.035	Neg	5-17 years
454	TR454	M	0.98	Neg	1.035	Neg	5-17 years
455	TR455	M	0.98	Neg	1.035	Neg	50+ years
456	TR456	M	0.98	Neg	7.28339	Pos	50+ years
457	TR457	F	0.98	Neg	8.93361	Pos	18-49 years
458	TR458	M	0.98	Neg	1.035	Neg	18-49 years
459	TR459	F	0.98	Neg	1.035	Neg	18-49 years
460	TR460	M	0.98	Neg	1.035	Neg	5-17 years
461	TR461	F	0.98	Neg	6.96486	Pos	18-49 years
462	TR462	F	0.98	Neg	1.035	Neg	5-17 years
463	TR463	M	0.98	Neg	1.035	Neg	18-49 years
464	TR464	M	0.98	Neg	1.035	Neg	50+ years
465	TR465	M	0.98	Neg	1.035	Neg	18-49 years
466	TR466	M	0.98	Neg	1.035	Neg	18-49 years
467	TR467	F	0.98	Neg	1.035	Neg	50+ years
468	TR468	F	0.98	Neg	9.04116	Pos	18-49 years
469	TR469	M	1.94609	Neg	1.035	Neg	18-49 years
470	TR470	M	0.98	Neg	1.035	Neg	18-49 years
471	TR471	F	0.98	Neg	4.90141	Neg	50+ years
472	TR472	M	0.98	Neg	2.37857	Neg	5-17 years
473	TR473	M	0.98	Neg	3.77088	Neg	50+ years
474	TR474	M	3.83817	Neg	3.1028	Neg	18-49 years
475	TR475	M	0.98	Neg	1.035	Neg	5-17 years
476	TR476	M	0.98	Neg	1.035	Neg	5-17 years
477	TR477	F	0.98	Neg	13.0275	Pos	50+ years
478	TR478	M	0.98	Neg	1.035	Neg	5-17 years
479	TR479	M	2.16685	Neg	1.035	Neg	50+ years
480	TR480	F	8.24525	Pos	13.8713	Pos	18-49 years
481	TR481	F	2.91284	Neg	1.035	Neg	5-17 years
482	TR482	F	0.98	Neg	1.035	Neg	50+ years
483	TR483	F	0.98	Neg	1.035	Neg	18-49 years
484	TR484	F	0.98	Neg	1.035	Neg	18-49 years
485	TR485	F	0.98	Neg	1.035	Neg	18-49 years
486	TR486	M	0.98	Neg	1.035	Neg	18-49 years
487	TR487	M	7.56333	Pos	1.035	Neg	5-17 years
488	TR488	M	0.98	Neg	1.035	Neg	50+ years
489	TR489	M	0.98	Neg	3.66433	Pos	18-49 years
490	TR490	F	0.98	Neg	1.035	Neg	5-17 years
491	TR491	F	0.98	Neg	1.035	Neg	50+ years
492	TR492	M	0.98	Neg	10.3251	Pos	<5 years
493	TR493	M	0.98	Neg	1.035	Neg	<5 years
494	TR494	F	0.98	Neg	1.035	Neg	<5 years
495	TR495	M	0.98	Neg	1.035	Neg	5-17 years
496	TR496	M	0.98	Neg	1.035	Neg	<5 years
497	TR497	M	0.98	Neg	1.035	Neg	<5 years
498	TR498	M	0.98	Neg	3.3473	Pos	5-17 years
499	TR499	M	0.98	Neg	1.035	Neg	5-17 years
500	TR500	F	0.98	Neg	1.035	Neg	5-17 years
501	TR501	F	0.98	Neg	1.035	Neg	5-17 years
502	TR502	M	0.98	Neg	1.035	Neg	5-17 years
503	TR503	F	0.98	Neg	1.035	Neg	5-17 years
504	TR504	F	0.98	Neg	1.035	Neg	<5 years
505	TR505	M	0.98	Neg	1.035	Neg	<5 years
506	TR506	M	BelowCurve	Neg	BelowCurve	Neg	5-17 years
507	TR507	M	BelowCurve	Neg	BelowCurve	Neg	5-17 years
508	TR508	F	BelowCurve	Neg	BelowCurve	Neg	18-49 years
509	TR509	F	BelowCurve	Neg	BelowCurve	Neg	5-17 years
510	TR510	F	8.19757	Pos	BelowCurve	Neg	18-49 years
511	TR511	M	BelowCurve	Neg	BelowCurve	Neg	5-17 years
512	TR512	F	BelowCurve	Neg	BelowCurve	Neg	18-49 years
513	TR513	F	BelowCurve	Neg	97.9961	Pos	18-49 years
514	TR514	M	BelowCurve	Neg	BelowCurve	Neg	18-49 years
515	TR515	F	BelowCurve	Neg	15.3862	Pos	18-49 years
516	TR516	M	BelowCurve	Neg	BelowCurve	Neg	5-17 years
517	TR517	M	BelowCurve	Neg	BelowCurve	Neg	5-17 years
518	TR518	M	BelowCurve	Neg	3.03578	Neg	5-17 years
519	TR519	F	BelowCurve	Neg	BelowCurve	Neg	5-17 years
520	TR520	F	BelowCurve	Neg	BelowCurve	Neg	5-17 years
521	TR521	M	BelowCurve	Neg	5.57102	Pos	5-17 years
522	TR522	M	BelowCurve	Neg	BelowCurve	Neg	5-17 years
523	TR523	F	BelowCurve	Neg	BelowCurve	Neg	18-49 years
524	TR524	M	BelowCurve	Neg	BelowCurve	Neg	5-17 years
525	TR525	F	BelowCurve	Neg	BelowCurve	Neg	5-17 years
526	TR526	M	BelowCurve	Neg	BelowCurve	Neg	18-49 years
527	TR527	F	BelowCurve	Neg	BelowCurve	Neg	5-17 years
528	TR528	F	BelowCurve	Neg	BelowCurve	Neg	18-49 years
529	TR529	F	2.60363	Neg	BelowCurve	Neg	5-17 years
530	TR530	F	BelowCurve	Neg	BelowCurve	Neg	5-17 years
531	TR531	M	BelowCurve	Neg	BelowCurve	Neg	5-17 years
532	TR532	F	3.07784	Neg	BelowCurve	Neg	18-49 years
533	TR533	M	BelowCurve	Neg	BelowCurve	Neg	5-17 years
534	TR534	M	BelowCurve	Neg	2.81573	Neg	5-17 years
535	TR535	M	BelowCurve	Neg	4.80452	Pos	5-17 years
536	TR536	M	BelowCurve	Neg	BelowCurve	Neg	5-17 years
537	TR537	M	BelowCurve	Neg	BelowCurve	Neg	5-17 years
538	TR538	M	10.3608	Pos	BelowCurve	Neg	5-17 years
539	TR539	F	BelowCurve	Neg	BelowCurve	Neg	5-17 years
540	TR540	F	10.4458	Pos	BelowCurve	Neg	18-49 years
541	TR541	F	3.41156	Neg	BelowCurve	Neg	18-49 years
542	TR542	M	BelowCurve	Neg	BelowCurve	Neg	5-17 years
543	TR543	F	BelowCurve	Neg	BelowCurve	Neg	5-17 years
544	TR544	F	BelowCurve	Neg	BelowCurve	Neg	5-17 years
545	TR545	F	BelowCurve	Neg	BelowCurve	Neg	5-17 years
546	TR546	F	BelowCurve	Neg	BelowCurve	Neg	5-17 years
547	TR547	M	BelowCurve	Neg	BelowCurve	Neg	5-17 years
548	TR548	M	8.44383	Pos	BelowCurve	Neg	5-17 years
549	TR549	M	5.1779	Neg	BelowCurve	Neg	5-17 years
550	TR550	M	BelowCurve	Neg	BelowCurve	Neg	5-17 years
551	TR551	F	BelowCurve	Neg	31.9179	Pos	5-17 years
552	TR552	F	BelowCurve	Neg	BelowCurve	Neg	18-49 years
553	TR553	M	36.4378	Pos	BelowCurve	Neg	5-17 years
554	TR554	M	BelowCurve	Neg	BelowCurve	Neg	18-49 years
555	TR555	F	BelowCurve	Neg	BelowCurve	Neg	5-17 years
556	TR556	M	BelowCurve	Neg	BelowCurve	Neg	5-17 years
557	TR557	M	BelowCurve	Neg	BelowCurve	Neg	18-49 years
558	TR558	M	BelowCurve	Neg	BelowCurve	Neg	18-49 years
559	TR559	M	BelowCurve	Neg	BelowCurve	Neg	5-17 years
560	TR560	M	BelowCurve	Neg	9.39595	Pos	5-17 years
561	TR561	M	BelowCurve	Neg	BelowCurve	Neg	5-17 years
562	TR562	F	BelowCurve	Neg	BelowCurve	Neg	5-17 years
563	TR563	M	3.1039	Neg	17.6459	Pos	5-17 years
564	TR564	F	BelowCurve	Neg	BelowCurve	Neg	5-17 years
565	TR565	M	BelowCurve	Neg	BelowCurve	Neg	5-17 years
566	TR566	F	BelowCurve	Neg	BelowCurve	Neg	5-17 years
567	TR567	M	BelowCurve	Neg	BelowCurve	Neg	5-17 years
568	TR568	F	BelowCurve	Neg	BelowCurve	Neg	5-17 years
569	TR569	M	29.4631	Pos	BelowCurve	Neg	5-17 years
570	TR570	M	4.96811	Neg	BelowCurve	Neg	5-17 years
571	TR571	F	BelowCurve	Neg	2.59932	Neg	5-17 years
572	TR572	M	BelowCurve	Neg	BelowCurve	Neg	18-49 years
573	TR573	F	BelowCurve	Neg	BelowCurve	Neg	5-17 years
574	TR574	F	BelowCurve	Neg	BelowCurve	Neg	18-49 years
575	TR575	F	BelowCurve	Neg	BelowCurve	Neg	5-17 years
576	TR576	F	BelowCurve	Neg	2.42592	Neg	5-17 years
577	TR577	F	BelowCurve	Neg	BelowCurve	Neg	5-17 years
578	TR578	F	BelowCurve	Neg	BelowCurve	Neg	5-17 years
579	TR579	M	3.84755	Neg	BelowCurve	Neg	5-17 years
580	TR580	M	BelowCurve	Neg	BelowCurve	Neg	18-49 years
581	TR581	F	BelowCurve	Neg	BelowCurve	Neg	5-17 years
582	TR582	M	BelowCurve	Neg	2.33745	Neg	18-49 years
583	TR583	M	BelowCurve	Neg	BelowCurve	Neg	5-17 years
584	TR584	F	BelowCurve	Neg	7.85222	Pos	5-17 years
585	TR585	F	BelowCurve	Neg	BelowCurve	Neg	5-17 years
586	TR586	F	BelowCurve	Neg	BelowCurve	Neg	5-17 years
587	TR587	F	BelowCurve	Neg	BelowCurve	Neg	5-17 years
588	TR588	F	BelowCurve	Neg	BelowCurve	Neg	5-17 years
589	TR589	M	BelowCurve	Neg	BelowCurve	Neg	5-17 years
590	TR590	M	BelowCurve	Neg	BelowCurve	Neg	5-17 years
591	TR591	M	4.4356	Neg	BelowCurve	Neg	5-17 years
592	TR592	M	2.36608	Neg	BelowCurve	Neg	5-17 years
593	TR593	F	BelowCurve	Neg	BelowCurve	Neg	5-17 years
594	TR594	F	3.1781	Neg	BelowCurve	Neg	18-49 years
595	TR595	F	2.58156	Neg	BelowCurve	Neg	5-17 years
596	TR596	F	BelowCurve	Neg	BelowCurve	Neg	5-17 years
597	TR597	F	5.29829	Neg	BelowCurve	Neg	5-17 years
598	TR598	F	BelowCurve	Neg	BelowCurve	Neg	5-17 years
599	TR599	F	BelowCurve	Neg	BelowCurve	Neg	5-17 years
600	TR600	F	BelowCurve	Neg	BelowCurve	Neg	5-17 years
601	TR601	F	BelowCurve	Neg	BelowCurve	Neg	5-17 years
602	TR602	F	BelowCurve	Neg	5.00533	Pos	5-17 years
603	TR603	M	BelowCurve	Neg	BelowCurve	Neg	5-17 years
604	TR604	M	BelowCurve	Neg	BelowCurve	Neg	5-17 years
605	TR605	F	BelowCurve	Neg	BelowCurve	Neg	5-17 years
606	TR606	M	BelowCurve	Neg	BelowCurve	Neg	5-17 years
607	TR607	M	BelowCurve	Neg	BelowCurve	Neg	5-17 years
608	TR608	F	BelowCurve	Neg	BelowCurve	Neg	5-17 years
609	TR609	F	BelowCurve	Neg	BelowCurve	Neg	5-17 years
610	TR610	M	BelowCurve	Neg	BelowCurve	Neg	18-49 years
611	TR611	F	BelowCurve	Neg	BelowCurve	Neg	5-17 years
612	TR612	F	BelowCurve	Neg	BelowCurve	Neg	<5 years
613	TR613	M	BelowCurve	Neg	BelowCurve	Neg	<5 years
614	TR614	F	BelowCurve	Neg	BelowCurve	Neg	<5 years
615	TR615	F	BelowCurve	Neg	BelowCurve	Neg	<5 years
616	TR616	F	BelowCurve	Neg	BelowCurve	Neg	<5 years
617	TR617	F	BelowCurve	Neg	63.3474	Pos	<5 years
618	TR618	M	BelowCurve	Neg	BelowCurve	Neg	<5 years
619	TR619	M	BelowCurve	Neg	BelowCurve	Neg	<5 years
620	TR620	M	3.14532	Neg	BelowCurve	Neg	5-17 years
621	TR621	F	BelowCurve	Neg	BelowCurve	Neg	<5 years
622	TR622	M	BelowCurve	Neg	BelowCurve	Neg	<5 years
623	TR623	M	BelowCurve	Neg	BelowCurve	Neg	<5 years
624	TR624	F	BelowCurve	Neg	BelowCurve	Neg	<5 years
625	TR625	M	BelowCurve	Neg	BelowCurve	Neg	5-17 years
626	TR626	M	BelowCurve	Neg	3.00826	Neg	<5 years
627	TR627	M	13.096	Pos	BelowCurve	Neg	5-17 years
628	TR628	F	BelowCurve	Neg	2.2153	Neg	5-17 years
629	TR629	F	BelowCurve	Neg	BelowCurve	Neg	5-17 years
630	TR630	F	3.3452	Neg	BelowCurve	Neg	5-17 years
631	TR631	F	BelowCurve	Neg	BelowCurve	Neg	<5 years
632	TR632	M	BelowCurve	Neg	BelowCurve	Neg	5-17 years
633	TR633	F	BelowCurve	Neg	BelowCurve	Neg	<5 years
634	TR634	F	BelowCurve	Neg	BelowCurve	Neg	5-17 years
635	TR635	F	BelowCurve	Neg	BelowCurve	Neg	5-17 years
636	TR636	F	1.69079	Neg	BelowCurve	Neg	5-17 years
637	TR637	F	BelowCurve	Neg	BelowCurve	Neg	5-17 years
638	TR638	M	BelowCurve	Neg	BelowCurve	Neg	5-17 years
639	TR639	M	BelowCurve	Neg	2.74487	Neg	5-17 years
640	TR640	M	BelowCurve	Neg	BelowCurve	Neg	5-17 years
641	TR641	M	BelowCurve	Neg	BelowCurve	Neg	5-17 years
642	TR642	M	BelowCurve	Neg	BelowCurve	Neg	5-17 years
643	TR643	F	BelowCurve	Neg	2.66123	Neg	5-17 years
644	TR644	F	BelowCurve	Neg	4.80967	Pos	5-17 years
645	TR645	F	BelowCurve	Neg	BelowCurve	Neg	5-17 years
646	TR646	F	BelowCurve	Neg	BelowCurve	Neg	5-17 years
647	TR647	F	BelowCurve	Neg	BelowCurve	Neg	5-17 years
648	TR648	F	BelowCurve	Neg	BelowCurve	Neg	5-17 years
649	TR649	M	BelowCurve	Neg	BelowCurve	Neg	18-49 years
650	TR650	F	BelowCurve	Neg	1.66765	Neg	5-17 years
651	TR651	F	2.79837	Neg	BelowCurve	Neg	5-17 years
652	TR652	F	BelowCurve	Neg	BelowCurve	Neg	5-17 years
653	TR653	F	BelowCurve	Neg	BelowCurve	Neg	5-17 years
654	TR654	F	BelowCurve	Neg	BelowCurve	Neg	5-17 years
655	TR655	F	BelowCurve	Neg	3.41519	Pos	5-17 years
656	TR656	F	BelowCurve	Neg	BelowCurve	Neg	5-17 years
657	TR657	F	BelowCurve	Neg	BelowCurve	Neg	5-17 years
658	TR658	M	2.66908	Neg	BelowCurve	Neg	5-17 years
659	TR659	M	BelowCurve	Neg	BelowCurve	Neg	5-17 years
660	TR660	M	BelowCurve	Neg	BelowCurve	Neg	5-17 years
661	TR661	M	BelowCurve	Neg	BelowCurve	Neg	5-17 years
662	TR662	M	BelowCurve	Neg	BelowCurve	Neg	5-17 years
663	TR663	M	BelowCurve	Neg	BelowCurve	Neg	18-49 years
664	TR664	F	BelowCurve	Neg	BelowCurve	Neg	18-49 years
665	TR665	M	BelowCurve	Neg	2.20536	Neg	18-49 years
666	TR666	M	BelowCurve	Neg	BelowCurve	Neg	18-49 years
667	TR667	M	BelowCurve	Neg	BelowCurve	Neg	18-49 years
668	TR668	F	BelowCurve	Neg	BelowCurve	Neg	18-49 years
669	TR669	M	BelowCurve	Neg	46.7404	Pos	18-49 years
670	TR670	F	BelowCurve	Neg	3.80057	Pos	18-49 years
671	TR671	F	BelowCurve	Neg	BelowCurve	Neg	18-49 years
672	TR672	M	BelowCurve	Neg	BelowCurve	Neg	18-49 years
673	TR673	F	BelowCurve	Neg	BelowCurve	Neg	50+ years
674	TR674	F	BelowCurve	Neg	BelowCurve	Neg	18-49 years
675	TR675	F	BelowCurve	Neg	BelowCurve	Neg	18-49 years
676	TR676	M	3.87122	Neg	BelowCurve	Neg	18-49 years
677	TR677	F	BelowCurve	Neg	BelowCurve	Neg	18-49 years
678	TR678	M	BelowCurve	Neg	BelowCurve	Neg	5-17 years
679	TR679	M	BelowCurve	Neg	BelowCurve	Neg	18-49 years
680	TR680	M	BelowCurve	Neg	BelowCurve	Neg	<5 years
681	TR681	M	BelowCurve	Neg	BelowCurve	Neg	<5 years
682	TR682	M	11.4727	Pos	2.16359	Neg	<5 years
683	TR683	M	BelowCurve	Neg	BelowCurve	Neg	<5 years
684	TR684	M	BelowCurve	Neg	BelowCurve	Neg	<5 years
685	TR685	M	BelowCurve	Neg	16.1895	Pos	5-17 years
686	TR686	M	3.75252	Neg	BelowCurve	Neg	5-17 years
687	TR687	F	BelowCurve	Neg	BelowCurve	Neg	5-17 years
688	TR688	F	BelowCurve	Neg	19.951	Pos	5-17 years
689	TR689	F	BelowCurve	Neg	3.65311	Pos	5-17 years
690	TR690	F	BelowCurve	Neg	BelowCurve	Neg	50+ years
691	TR691	F	17.2595	Pos	3.38992	Pos	18-49 years
692	TR692	F	BelowCurve	Neg	BelowCurve	Neg	18-49 years
693	TR693	F	BelowCurve	Neg	BelowCurve	Neg	50+ years
694	TR694	F	BelowCurve	Neg	BelowCurve	Neg	50+ years
695	TR695	F	BelowCurve	Neg	BelowCurve	Neg	18-49 years
696	TR696	F	BelowCurve	Neg	BelowCurve	Neg	18-49 years
697	TR697	M	BelowCurve	Neg	BelowCurve	Neg	50+ years
698	TR698	F	BelowCurve	Neg	BelowCurve	Neg	18-49 years
699	TR699	M	BelowCurve	Neg	9.58951	Pos	50+ years
700	TR700	F	BelowCurve	Neg	BelowCurve	Neg	50+ years
701	TR701	F	BelowCurve	Neg	BelowCurve	Neg	50+ years
702	TR702	F	BelowCurve	Neg	35.5118	Pos	50+ years
703	TR703	F	BelowCurve	Neg	BelowCurve	Neg	18-49 years
704	TR704	M	BelowCurve	Neg	BelowCurve	Neg	50+ years
705	TR705	F	3.86761	Neg	BelowCurve	Neg	50+ years
706	TR706	M	3.20473	Neg	2.56967	Neg	50+ years
707	TR707	F	BelowCurve	Neg	BelowCurve	Neg	50+ years
708	TR708	F	BelowCurve	Neg	5.64984	Pos	50+ years
709	TR709	F	BelowCurve	Neg	3.25025	Pos	50+ years
710	TR710	F	BelowCurve	Neg	4.20819	Pos	18-49 years
711	TR711	F	BelowCurve	Neg	11.109	Pos	18-49 years
712	TR712	F	BelowCurve	Neg	BelowCurve	Neg	18-49 years
713	TR713	M	BelowCurve	Neg	BelowCurve	Neg	50+ years
714	TR714	F	BelowCurve	Neg	4.32185	Pos	50+ years
715	TR715	F	BelowCurve	Neg	BelowCurve	Neg	50+ years
716	TR716	F	BelowCurve	Neg	BelowCurve	Neg	18-49 years
717	TR717	F	BelowCurve	Neg	BelowCurve	Neg	18-49 years
718	TR718	F	BelowCurve	Neg	5.47537	Pos	50+ years
719	TR719	F	2.70866	Neg	BelowCurve	Neg	50+ years
720	TR720	M	BelowCurve	Neg	7.25731	Pos	50+ years
721	TR721	F	BelowCurve	Neg	14.536	Pos	50+ years
722	TR722	F	BelowCurve	Neg	5.72116	Pos	50+ years
723	TR723	F	BelowCurve	Neg	4.0009	Pos	50+ years
724	TR724	F	BelowCurve	Neg	BelowCurve	Neg	18-49 years
725	TR725	M	BelowCurve	Neg	BelowCurve	Neg	18-49 years
726	TR726	M	BelowCurve	Neg	30.6454	Pos	50+ years
727	TR727	M	BelowCurve	Neg	BelowCurve	Neg	50+ years
728	TR728	F	BelowCurve	Neg	BelowCurve	Neg	18-49 years
729	TR729	M	BelowCurve	Neg	BelowCurve	Neg	50+ years
730	TR730	F	BelowCurve	Neg	6.02544	Pos	50+ years
731	TR731	F	2.75634	Neg	BelowCurve	Neg	50+ years
732	TR732	F	BelowCurve	Neg	BelowCurve	Neg	18-49 years
733	TR733	F	BelowCurve	Neg	4.45769	Pos	50+ years
734	TR734	M	BelowCurve	Neg	BelowCurve	Neg	50+ years
735	TR735	M	BelowCurve	Neg	BelowCurve	Neg	50+ years
736	TR736	F	BelowCurve	Neg	26.7976	Pos	18-49 years
737	TR737	F	BelowCurve	Neg	BelowCurve	Neg	18-49 years
738	TR738	F	BelowCurve	Neg	18.795	Pos	18-49 years
739	TR739	F	BelowCurve	Neg	BelowCurve	Neg	50+ years
740	TR740	F	BelowCurve	Neg	BelowCurve	Neg	50+ years
741	TR741	F	BelowCurve	Neg	BelowCurve	Neg	50+ years
742	TR742	M	BelowCurve	Neg	BelowCurve	Neg	50+ years
743	TR743	M	BelowCurve	Neg	6.58609	Pos	50+ years
744	TR744	M	BelowCurve	Neg	208.5	Pos	50+ years
745	TR745	M	2.64042	Neg	2.94448	Pos	50+ years
746	TR746	M	BelowCurve	Neg	BelowCurve	Neg	50+ years
747	TR747	F	BelowCurve	Neg	2.97129	Neg	50+ years
748	TR748	F	21.5392	Pos	2.6538	Neg	18-49 years
749	TR749	F	BelowCurve	Neg	3.64412	Pos	18-49 years
750	TR750	F	273.57	Pos	BelowCurve	Neg	50+ years
751	TR751	F	BelowCurve	Neg	BelowCurve	Neg	50+ years
752	TR752	M	BelowCurve	Neg	BelowCurve	Neg	50+ years
753	TR753	F	BelowCurve	Neg	2.69205	Neg	50+ years
754	TR754	M	6.55222	Pos	BelowCurve	Neg	50+ years
755	TR755	F	BelowCurve	Neg	3.92678	Pos	50+ years
756	TR756	F	BelowCurve	Neg	BelowCurve	Neg	50+ years
757	TR757	F	BelowCurve	Neg	BelowCurve	Neg	18-49 years
758	TR758	F	BelowCurve	Neg	BelowCurve	Neg	18-49 years
759	TR759	F	BelowCurve	Neg	BelowCurve	Neg	18-49 years
760	TR760	M	BelowCurve	Neg	5.92025	Pos	50+ years
761	TR761	F	BelowCurve	Neg	BelowCurve	Neg	50+ years
762	TR762	F	BelowCurve	Neg	BelowCurve	Neg	50+ years
763	TR763	F	2.97836	Neg	34.2559	Pos	50+ years
764	TR764	F	BelowCurve	Neg	7.06103	Pos	18-49 years
765	TR765	F	BelowCurve	Neg	7.12795	Pos	50+ years
766	TR766	F	BelowCurve	Neg	BelowCurve	Neg	18-49 years
767	TR767	F	BelowCurve	Neg	8.61653	Pos	50+ years
768	TR768	F	BelowCurve	Neg	BelowCurve	Neg	18-49 years
769	TR769	F	BelowCurve	Neg	BelowCurve	Neg	50+ years
770	TR770	F	BelowCurve	Neg	2.977	Neg	18-49 years
771	TR771	F	BelowCurve	Neg	2.28537	Neg	18-49 years
772	TR772	F	BelowCurve	Neg	BelowCurve	Neg	50+ years
773	TR773	F	BelowCurve	Neg	BelowCurve	Neg	18-49 years
774	TR774	F	BelowCurve	Neg	7.71962	Pos	18-49 years
775	TR775	F	BelowCurve	Neg	BelowCurve	Neg	18-49 years
776	TR776	F	BelowCurve	Neg	BelowCurve	Neg	18-49 years
777	TR777	F	BelowCurve	Neg	BelowCurve	Neg	50+ years
778	TR778	F	BelowCurve	Neg	BelowCurve	Neg	50+ years
779	TR779	F	BelowCurve	Neg	3.8945	Pos	50+ years
780	TR780	F	BelowCurve	Neg	BelowCurve	Neg	18-49 years
781	TR781	F	BelowCurve	Neg	108.297	Pos	18-49 years
782	TR782	F	BelowCurve	Neg	5.84609	Pos	50+ years
783	TR783	F	BelowCurve	Neg	BelowCurve	Neg	18-49 years
784	TR784	F	BelowCurve	Neg	BelowCurve	Neg	50+ years
785	TR785	F	BelowCurve	Neg	BelowCurve	Neg	50+ years
786	TR786	F	BelowCurve	Neg	6.09856	Pos	50+ years
787	TR787	M	2.58934	Neg	BelowCurve	Neg	50+ years
788	TR788	F	BelowCurve	Neg	BelowCurve	Neg	50+ years
789	TR789	F	BelowCurve	Neg	BelowCurve	Neg	50+ years
790	TR790	F	BelowCurve	Neg	BelowCurve	Neg	50+ years
791	TR791	F	BelowCurve	Neg	BelowCurve	Neg	18-49 years
792	TR792	F	BelowCurve	Neg	BelowCurve	Neg	18-49 years
793	TR793	F	BelowCurve	Neg	BelowCurve	Neg	18-49 years
794	TR794	F	BelowCurve	Neg	BelowCurve	Neg	18-49 years
795	TR795	M	3.1045	Neg	BelowCurve	Neg	50+ years
796	TR796	F	BelowCurve	Neg	BelowCurve	Neg	18-49 years
797	TR797	F	BelowCurve	Neg	BelowCurve	Neg	18-49 years
798	TR798	F	BelowCurve	Neg	BelowCurve	Neg	18-49 years
799	TR799	F	BelowCurve	Neg	BelowCurve	Neg	18-49 years
800	TR800	M	BelowCurve	Neg	4.10842	Pos	50+ years
801	TR801	F	BelowCurve	Neg	BelowCurve	Neg	18-49 years
802	TR802	F	BelowCurve	Neg	BelowCurve	Neg	50+ years
803	TR803	F	BelowCurve	Neg	BelowCurve	Neg	18-49 years
804	TR804	F	BelowCurve	Neg	BelowCurve	Neg	18-49 years
805	TR805	F	BelowCurve	Neg	BelowCurve	Neg	50+ years
806	TR806	F	BelowCurve	Neg	4.3443	Pos	50+ years
807	TR807	F	BelowCurve	Neg	BelowCurve	Neg	50+ years
808	TR808	F	BelowCurve	Neg	BelowCurve	Neg	50+ years
809	TR809	F	BelowCurve	Neg	BelowCurve	Neg	50+ years
810	TR810	F	BelowCurve	Neg	4.98039	Pos	18-49 years
811	TR811	F	BelowCurve	Neg	BelowCurve	Neg	18-49 years
812	TR812	F	BelowCurve	Neg	7.12704	Pos	18-49 years
813	TR813	F	BelowCurve	Neg	BelowCurve	Neg	18-49 years
814	TR814	F	BelowCurve	Neg	BelowCurve	Neg	50+ years
815	TR815	F	BelowCurve	Neg	BelowCurve	Neg	18-49 years
816	TR816	F	BelowCurve	Neg	BelowCurve	Neg	50+ years
817	TR817	F	BelowCurve	Neg	BelowCurve	Neg	50+ years
818	TR818	F	2.15175	Neg	2.56986	Neg	18-49 years
819	TR819	F	BelowCurve	Neg	23.4289	Pos	50+ years
820	TR820	F	BelowCurve	Neg	BelowCurve	Neg	18-49 years
821	TR821	F	BelowCurve	Neg	2.21395	Neg	18-49 years
822	TR822	M	BelowCurve	Neg	6.73576	Pos	50+ years
823	TR823	F	BelowCurve	Neg	BelowCurve	Neg	50+ years
824	TR824	F	BelowCurve	Neg	11.2082	Pos	50+ years
825	TR825	F	BelowCurve	Neg	BelowCurve	Neg	18-49 years

## Sheet: MLF_data
	Assay	SampleID	Adj._Sig._Mean	Calc._Conc._Mean
1	IgA_Ancestral	TX001	7375	73.1446
2	IgA_BA.1	TX002	1058	17.3473
3	IgA_B.1.1.7	TX003	9833	87.9272
4	IgA_B.1.617.2	TX004	9090	103.232
5	IgA_BA.2	TX005	1862	32.9874
6	IgA_Ancestral	TX006	3511	15.6278
7	IgA_BA.1	TX007	180	1.43887
8	IgA_B.1.1.7	TX008	3214	12.8046
9	IgA_B.1.617.2	TX009	516	2.69343
10	IgA_BA.2	TX010	567	4.23265
11	IgA_Ancestral	TX011	3314	14.7796
12	IgA_BA.1	TX012	267	2.07643
13	IgA_B.1.1.7	TX013	2972	11.8706
14	IgA_B.1.617.2	TX014	2419	12.4197
15	IgA_BA.2	TX015	460	3.43452
16	IgA_Ancestral	TX016	3344	29.8116
17	IgA_BA.1	TX017	1133	15.4647
18	IgA_B.1.1.7	TX018	4154	32.8106
19	IgA_B.1.617.2	TX019	6067	61.2974
20	IgA_BA.2	TX020	1521	23.452
21	IgA_Ancestral	TX021	4077	40.9243
22	IgA_BA.1	TX022	880	14.5039
23	IgA_B.1.1.7	TX023	4824	43.8847
24	IgA_B.1.617.2	TX024	3961	45.0978
25	IgA_BA.2	TX025	1124	19.9055
26	IgA_Ancestral	TX026	24239	244.287
27	IgA_BA.1	TX027	853	14.6806
28	IgA_B.1.1.7	TX028	25020	227.852
29	IgA_B.1.617.2	TX029	112727	1458.11
30	IgA_BA.2	TX030	2918	55.8039
31	IgA_Ancestral	TX031	7057	70.0508
32	IgA_BA.1	TX032	1181	19.3111
33	IgA_B.1.1.7	TX033	8294	74.4604
34	IgA_B.1.617.2	TX034	4010	45.654
35	IgA_BA.2	TX035	929	16.4399
36	IgA_Ancestral	TX036	3343	33.6916
37	IgA_BA.1	TX037	535	8.92926
38	IgA_B.1.1.7	TX038	4678	42.5846
39	IgA_B.1.617.2	TX039	3602	41.027
40	IgA_BA.2	TX040	818	14.4565
41	IgA_Ancestral	TX041	2991	30.2143
42	IgA_BA.1	TX042	708	11.7283
43	IgA_B.1.1.7	TX043	2256	20.9089
44	IgA_B.1.617.2	TX044	1232	14.0336
45	IgA_BA.2	TX045	650	11.474
46	IgA_Ancestral	TX046	1871	8.49191
47	IgA_BA.1	TX047	462	3.48691
48	IgA_B.1.1.7	TX048	1508	6.12207
49	IgA_B.1.617.2	TX049	685	3.57642
50	IgA_BA.2	TX050	432	3.23043
51	IgA_Ancestral	TX051	11095	109.212
52	IgA_BA.1	TX052	933	15.3461
53	IgA_B.1.1.7	TX053	11893	105.9
54	IgA_B.1.617.2	TX054	6718	76.3596
55	IgA_BA.2	TX055	3362	59.5343
56	IgA_Ancestral	TX056	6459	56.366
57	IgA_BA.1	TX057	1175	16.0419
58	IgA_B.1.1.7	TX058	3673	29.0445
59	IgA_B.1.617.2	TX059	2677	27.4179
60	IgA_BA.2	TX060	2346	36.1406
61	IgA_Ancestral	TX061	41088	399.458
62	IgA_BA.1	TX062	2295	36.9362
63	IgA_B.1.1.7	TX063	36352	318.23
64	IgA_B.1.617.2	TX064	45195	516.534
65	IgA_BA.2	TX065	2273	40.2747
66	IgA_Ancestral	TX066	6343	63.0911
67	IgA_BA.1	TX067	2252	36.2612
68	IgA_B.1.1.7	TX068	2677	24.7049
69	IgA_B.1.617.2	TX069	5399	61.4104
70	IgA_BA.2	TX070	3070	54.3731
71	IgA_Ancestral	TX071	1907	17.3101
72	IgA_BA.1	TX072	164	2.20266
73	IgA_B.1.1.7	TX073	3144	24.8958
74	IgA_B.1.617.2	TX074	7371	74.2554
75	IgA_BA.2	TX075	372	5.78282
76	IgA_Ancestral	TX076	1076	4.95017
77	IgA_BA.1	TX077	361	2.76049
78	IgA_B.1.1.7	TX078	1172	4.77561
79	IgA_B.1.617.2	TX079	742	3.87265
80	IgA_BA.2	TX080	626	4.67099
81	IgA_Ancestral	TX081	2979	13.3323
82	IgA_BA.1	TX082	314	2.41535
83	IgA_B.1.1.7	TX083	3582	14.2226
84	IgA_B.1.617.2	TX084	1738	8.97252
85	IgA_BA.2	TX085	1174	8.74928
86	IgA_Ancestral	TX086	6515	64.7725
87	IgA_BA.1	TX087	656	10.8967
88	IgA_B.1.1.7	TX088	7180	64.6831
89	IgA_B.1.617.2	TX089	14317	162.48
90	IgA_BA.2	TX090	1273	22.5425
91	IgA_Ancestral	TX091	1475	15.1177
92	IgA_BA.1	TX092	155	2.69059
93	IgA_B.1.1.7	TX093	1654	15.4387
94	IgA_B.1.617.2	TX094	784	8.89337
95	IgA_BA.2	TX095	469	8.24602
96	IgA_Ancestral	TX096	646	2.98861
97	IgA_BA.1	TX097	180	1.43868
98	IgA_B.1.1.7	TX098	537	2.16939
99	IgA_B.1.617.2	TX099	451	2.35279
100	IgA_BA.2	TX100	210	1.58122
101	IgA_Ancestral	TX101	64588	646.079
102	IgA_BA.1	TX102	5899	99.5348
103	IgA_B.1.1.7	TX103	25270	230.062
104	IgA_B.1.617.2	TX104	23844	288.987
105	IgA_BA.2	TX105	6546	123.58
106	IgA_Ancestral	TX106	40209	390.893
107	IgA_BA.1	TX107	2580	41.421
108	IgA_B.1.1.7	TX108	14868	131.779
109	IgA_B.1.617.2	TX109	16365	185.726
110	IgA_BA.2	TX110	5074	89.7697
111	IgA_Ancestral	TX111	15632	153.044
112	IgA_BA.1	TX112	3105	49.6394
113	IgA_B.1.1.7	TX113	11841	105.451
114	IgA_B.1.617.2	TX114	8834	100.332
115	IgA_BA.2	TX115	6504	115.005
116	IgA_Ancestral	TX116	21464	216.953
117	IgA_BA.1	TX117	7749	130.496
118	IgA_B.1.1.7	TX118	17736	163.402
119	IgA_B.1.617.2	TX119	13890	170.31
120	IgA_BA.2	TX120	8030	151.21
121	IgA_Ancestral	TX121	5515	55.0144
122	IgA_BA.1	TX122	1267	20.6895
123	IgA_B.1.1.7	TX123	4680	42.602
124	IgA_B.1.617.2	TX124	4784	54.4364
125	IgA_BA.2	TX125	1767	31.3129
126	IgA_Ancestral	TX126	195	2.04103
127	IgA_BA.1	TX127	140	1.13989
128	IgA_B.1.1.7	TX128	271	1.04057
129	IgA_B.1.617.2	TX129	265	1.37284
130	IgA_BA.2	TX130	186	1.40358
131	IgA_Ancestral	TX131	10289	101.416
132	IgA_BA.1	TX132	3255	51.9747
133	IgA_B.1.1.7	TX133	8637	77.4638
134	IgA_B.1.617.2	TX134	7028	79.8777
135	IgA_BA.2	TX135	2939	52.0569
136	IgA_Ancestral	TX136	3882	39.0066
137	IgA_BA.1	TX137	485	8.12484
138	IgA_B.1.1.7	TX138	1940	18.0387
139	IgA_B.1.617.2	TX139	2460	28.0375
140	IgA_BA.2	TX140	879	15.5418
141	IgA_Ancestral	TX141	1605	16.4275
142	IgA_BA.1	TX142	514	8.58804
143	IgA_B.1.1.7	TX143	733	6.93929
144	IgA_B.1.617.2	TX144	1111	12.6486
145	IgA_BA.2	TX145	876	15.4884
146	IgA_Ancestral	TX146	28211	274.467
147	IgA_BA.1	TX147	353	5.96157
148	IgA_B.1.1.7	TX148	40654	355.728
149	IgA_B.1.617.2	TX149	14995	170.175
150	IgA_BA.2	TX150	684	12.0707
151	IgA_Ancestral	TX151	610	7.10184
152	IgA_BA.1	TX152	116	1.52269
153	IgA_B.1.1.7	TX153	447	3.4999
154	IgA_B.1.617.2	TX154	222	2.34571
155	IgA_BA.2	TX155	152	2.37708
156	IgA_Ancestral	TX156	4521	48.2185
157	IgA_BA.1	TX157	1502	25.6921
158	IgA_B.1.1.7	TX158	3358	33.1342
159	IgA_B.1.617.2	TX159	3071	39.794
160	IgA_BA.2	TX160	1330	25.7495
161	IgA_Ancestral	TX161	4704	47.0764
162	IgA_BA.1	TX162	356	6.01902
163	IgA_B.1.1.7	TX163	4252	38.7967
164	IgA_B.1.617.2	TX164	3349	38.1469
165	IgA_BA.2	TX165	556	9.79837
166	IgA_Ancestral	TX166	5756	25.1883
167	IgA_BA.1	TX167	784	5.79975
168	IgA_B.1.1.7	TX168	3887	15.3932
169	IgA_B.1.617.2	TX169	2236	11.4965
170	IgA_BA.2	TX170	1172	8.7305
171	IgA_Ancestral	TX171	8163	85.093
172	IgA_BA.1	TX172	1275	21.8486
173	IgA_B.1.1.7	TX173	9068	85.8086
174	IgA_B.1.617.2	TX174	8270	103.109
175	IgA_BA.2	TX175	2213	42.529
176	IgA_Ancestral	TX176	14823	138.189
177	IgA_BA.1	TX177	1703	25.3096
178	IgA_B.1.1.7	TX178	14362	123.256
179	IgA_B.1.617.2	TX179	6663	80.6019
180	IgA_BA.2	TX180	2226	39.0756
181	IgA_Ancestral	TX181	7027	69.7579
182	IgA_BA.1	TX182	2309	37.1654
183	IgA_B.1.1.7	TX183	10752	95.9535
184	IgA_B.1.617.2	TX184	2038	23.236
185	IgA_BA.2	TX185	1030	18.2354
186	IgA_Ancestral	TX186	3231	32.5861
187	IgA_BA.1	TX187	557	9.29415
188	IgA_B.1.1.7	TX188	2368	21.9216
189	IgA_B.1.617.2	TX189	1843	21.0072
190	IgA_BA.2	TX190	764	13.4954
191	IgA_Ancestral	TX191	44968	437.347
192	IgA_BA.1	TX192	2504	40.2284
193	IgA_B.1.1.7	TX193	36418	318.817
194	IgA_B.1.617.2	TX194	18592	211.037
195	IgA_BA.2	TX195	5051	89.355
196	IgA_Ancestral	TX196	12629	124.048
197	IgA_BA.1	TX197	383	6.46106
198	IgA_B.1.1.7	TX198	8423	75.5883
199	IgA_B.1.617.2	TX199	3530	40.2034
200	IgA_BA.2	TX200	355	6.20029
201	IgA_Ancestral	TX201	11233	110.546
202	IgA_BA.1	TX202	2456	39.4671
203	IgA_B.1.1.7	TX203	11317	100.884
204	IgA_B.1.617.2	TX204	26673	303.166
205	IgA_BA.2	TX205	2763	48.9445
206	IgA_Ancestral	TX206	8527	84.3313
207	IgA_BA.1	TX207	2157	34.7663
208	IgA_B.1.1.7	TX208	5199	47.2037
209	IgA_B.1.617.2	TX209	5416	61.6088
210	IgA_BA.2	TX210	3047	53.9576
211	IgA_Ancestral	TX211	2148	21.8486
212	IgA_BA.1	TX212	596	9.92625
213	IgA_B.1.1.7	TX213	1505	14.0765
214	IgA_B.1.617.2	TX214	1769	20.1687
215	IgA_BA.2	TX215	563	9.92322
216	IgA_Ancestral	TX216	3430	34.5548
217	IgA_BA.1	TX217	725	12.0104
218	IgA_B.1.1.7	TX218	1907	17.7435
219	IgA_B.1.617.2	TX219	1327	15.1203
220	IgA_BA.2	TX220	781	13.798
221	IgA_Ancestral	TX221	4869	106.484
222	IgA_BA.1	TX222	4692	18.2035
223	IgA_B.1.1.7	TX223	1214	77.4828
224	IgA_B.1.617.2	TX224	2005	149.508
225	IgA_BA.2	TX225	6690	17.3545
226	IgA_Ancestral	TX226	3451	75.56
227	IgA_BA.1	TX227	4057	15.7376
228	IgA_B.1.1.7	TX228	885	56.6008
229	IgA_B.1.617.2	TX229	1783	133.037
230	IgA_BA.2	TX230	1752	4.65862
231	IgA_Ancestral	TX231	4911	107.412
232	IgA_BA.1	TX232	3924	15.2237
233	IgA_B.1.1.7	TX233	1936	123.485
234	IgA_B.1.617.2	TX234	2060	153.549
235	IgA_BA.2	TX235	3421	8.97525
236	IgA_Ancestral	TX236	20001	439.419
237	IgA_BA.1	TX237	3885	15.0724
238	IgA_B.1.1.7	TX238	3300	210.68
239	IgA_B.1.617.2	TX239	699	52.0124
240	IgA_BA.2	TX240	9084	23.4632
241	IgA_Ancestral	TX241	366	8.30308
242	IgA_BA.1	TX242	188	0.765239
243	IgA_B.1.1.7	TX243	265	17.2895
244	IgA_B.1.617.2	TX244	120	7.89931
245	IgA_BA.2	TX245	663	1.8084
246	IgA_Ancestral	TX246	407	9.18749
247	IgA_BA.1	TX247	517	2.0358
248	IgA_B.1.1.7	TX248	588	37.7254
249	IgA_B.1.617.2	TX249	271	19.6
250	IgA_BA.2	TX250	954	2.57374
251	IgA_Ancestral	TX251	2052	45.0642
252	IgA_BA.1	TX252	804	3.14465
253	IgA_B.1.1.7	TX253	636	40.7997
254	IgA_B.1.617.2	TX254	396	29.0814
255	IgA_BA.2	TX255	2074	5.49634
256	IgA_Ancestral	TX256	2435	53.4005
257	IgA_BA.1	TX257	2256	8.75865
258	IgA_B.1.1.7	TX258	587	37.6619
259	IgA_B.1.617.2	TX259	437	32.1984
260	IgA_BA.2	TX260	5587	14.5355
261	IgA_Ancestral	TX261	2009	44.1162
262	IgA_BA.1	TX262	1220	4.75068
263	IgA_B.1.1.7	TX263	354	22.944
264	IgA_B.1.617.2	TX264	393	28.8531
265	IgA_BA.2	TX265	14072	36.1597
266	IgA_Ancestral	TX266	19058	176.68
267	IgA_BA.1	TX267	4879	71.4285
268	IgA_B.1.1.7	TX268	16234	138.994
269	IgA_B.1.617.2	TX269	11617	139.377
270	IgA_BA.2	TX270	6602	115.349
271	IgA_Ancestral	TX271	3266	71.5262
272	IgA_BA.1	TX272	4979	19.3178
273	IgA_B.1.1.7	TX273	1375	87.7296
274	IgA_B.1.617.2	TX274	826	61.5691
275	IgA_BA.2	TX275	3711	9.72302
276	IgA_Ancestral	TX276	2032	44.6174
277	IgA_BA.1	TX277	1353	5.26494
278	IgA_B.1.1.7	TX278	747	47.8403
279	IgA_B.1.617.2	TX279	755	56.2296
280	IgA_BA.2	TX280	2010	5.33027
281	IgA_Ancestral	TX281	762	16.9341
282	IgA_BA.1	TX282	1090	4.24811
283	IgA_B.1.1.7	TX283	1761	112.355
284	IgA_B.1.617.2	TX284	1764	131.626
285	IgA_BA.2	TX285	1347	3.60308
286	IgA_Ancestral	TX286	729	16.2143
287	IgA_BA.1	TX287	667	2.61335
288	IgA_B.1.1.7	TX288	445	28.6686
289	IgA_B.1.617.2	TX289	484	35.7649
290	IgA_BA.2	TX290	697	1.89691
291	IgA_Ancestral	TX291	5411	118.328
292	IgA_BA.1	TX292	2922	11.3378
293	IgA_B.1.1.7	TX293	3447	220.093
294	IgA_B.1.617.2	TX294	1099	82.0726
295	IgA_BA.2	TX295	4847	12.64
296	IgA_Ancestral	TX296	2139	46.9603
297	IgA_BA.1	TX297	1459	5.67487
298	IgA_B.1.1.7	TX298	1238	79.0097
299	IgA_B.1.617.2	TX299	709	52.8029
300	IgA_BA.2	TX300	4084	10.6806
301	IgA_Ancestral	TX301	199	4.64287
302	IgA_BA.1	TX302	122	0.510441
303	IgA_B.1.1.7	TX303	79	5.6037
304	IgA_B.1.617.2	TX304	127	8.44367
305	IgA_BA.2	TX305	121	0.358958
306	IgA_Ancestral	TX306	562	12.5817
307	IgA_BA.1	TX307	514	2.02228
308	IgA_B.1.1.7	TX308	260	16.9739
309	IgA_B.1.617.2	TX309	193	13.5498
310	IgA_BA.2	TX310	2395	6.32684
311	IgA_Ancestral	TX311	293	6.6975
312	IgA_BA.1	TX312	289	1.15329
313	IgA_B.1.1.7	TX313	299	19.4684
314	IgA_B.1.617.2	TX314	87	5.32462
315	IgA_BA.2	TX315	1019	2.74443
316	IgA_Ancestral	TX316	1122	24.7947
317	IgA_BA.1	TX317	11355	44.1641
318	IgA_B.1.1.7	TX318	1373	87.6
319	IgA_B.1.617.2	TX319	1443	107.749
320	IgA_BA.2	TX320	29073	74.4141
321	IgA_Ancestral	TX321	2054	45.1078
322	IgA_BA.1	TX322	1598	6.21441
323	IgA_B.1.1.7	TX323	900	57.554
324	IgA_B.1.617.2	TX324	919	68.5875
325	IgA_BA.2	TX325	3005	7.90436
326	IgA_Ancestral	TX326	2348	51.5153
327	IgA_BA.1	TX327	982	3.83257
328	IgA_B.1.1.7	TX328	189	12.4951
329	IgA_B.1.617.2	TX329	171	11.8524
330	IgA_BA.2	TX330	1471	3.928
331	IgA_Ancestral	TX331	16216	150.86
332	IgA_BA.1	TX332	5360	78.3749
333	IgA_B.1.1.7	TX333	15160	129.963
334	IgA_B.1.617.2	TX334	7710	93.0654
335	IgA_BA.2	TX335	15208	266.006
336	IgA_Ancestral	TX336	6514	62.0388
337	IgA_BA.1	TX337	4670	68.4148
338	IgA_B.1.1.7	TX338	4406	38.8337
339	IgA_B.1.617.2	TX339	12515	150.004
340	IgA_BA.2	TX340	6165	107.726
341	IgA_Ancestral	TX341	1797	39.496
342	IgA_BA.1	TX342	1019	3.97559
343	IgA_B.1.1.7	TX343	465	29.9662
344	IgA_B.1.617.2	TX344	442	32.578
345	IgA_BA.2	TX345	1027	2.76669
346	IgA_Ancestral	TX346	838	18.6025
347	IgA_BA.1	TX347	539	2.12078
348	IgA_B.1.1.7	TX348	228	14.9544
349	IgA_B.1.617.2	TX349	336	24.5088
350	IgA_BA.2	TX350	898	2.42789
351	IgA_Ancestral	TX351	1726	37.9595
352	IgA_BA.1	TX352	1299	5.05807
353	IgA_B.1.1.7	TX353	1030	65.7818
354	IgA_B.1.617.2	TX354	951	70.9518
355	IgA_BA.2	TX355	1554	4.14311
356	IgA_Ancestral	TX356	831	18.4498
357	IgA_BA.1	TX357	470	1.85232
358	IgA_B.1.1.7	TX358	489	31.4541
359	IgA_B.1.617.2	TX359	293	21.2635
360	IgA_BA.2	TX360	1080	2.90574
361	IgA_Ancestral	TX361	993	21.9823
362	IgA_BA.1	TX362	830	3.24512
363	IgA_B.1.1.7	TX363	585	37.5675
364	IgA_B.1.617.2	TX364	414	30.45
365	IgA_BA.2	TX365	872	2.35818
366	IgA_Ancestral	TX366	2621	55.2532
367	IgA_BA.1	TX367	1938	7.19511
368	IgA_B.1.1.7	TX368	3170	197.074
369	IgA_B.1.617.2	TX369	1059	74.4369
370	IgA_BA.2	TX370	3564	9.12327
371	IgA_Ancestral	TX371	800	17.7628
372	IgA_BA.1	TX372	584	2.29462
373	IgA_B.1.1.7	TX373	531	34.1139
374	IgA_B.1.617.2	TX374	138	9.29736
375	IgA_BA.2	TX375	918	2.48048
376	IgA_Ancestral	TX376	1406	30.9853
377	IgA_BA.1	TX377	1013	3.95239
378	IgA_B.1.1.7	TX378	236	15.4592
379	IgA_B.1.617.2	TX379	236	16.8959
380	IgA_BA.2	TX380	2279	6.02771
381	IgA_Ancestral	TX381	1214	12.1238
382	IgA_BA.1	TX382	444	6.77991
383	IgA_B.1.1.7	TX383	1377	12.4645
384	IgA_B.1.617.2	TX384	1466	18.1185
385	IgA_BA.2	TX385	686	12.2165
386	IgA_Ancestral	TX386	2818	61.7486
387	IgA_BA.1	TX387	1758	6.83143
388	IgA_B.1.1.7	TX388	766	49.0141
389	IgA_B.1.617.2	TX389	754	56.1545
390	IgA_BA.2	TX390	2121	5.61685
391	IgA_Ancestral	TX391	1981	43.5169
392	IgA_BA.1	TX392	555	2.18259
393	IgA_B.1.1.7	TX393	320	20.795
394	IgA_B.1.617.2	TX394	296	21.4928
395	IgA_BA.2	TX395	1542	4.11316
396	IgA_Ancestral	TX396	1691	37.1967
397	IgA_BA.1	TX397	1511	5.87597
398	IgA_B.1.1.7	TX398	282	18.3945
399	IgA_B.1.617.2	TX399	307	22.334
400	IgA_BA.2	TX400	2373	6.27117
401	IgA_Ancestral	TX401	9687	211.884
402	IgA_BA.1	TX402	1459	5.67486
403	IgA_B.1.1.7	TX403	314	20.3843
404	IgA_B.1.617.2	TX404	570	42.2758
405	IgA_BA.2	TX405	1225	3.28542
406	IgA_Ancestral	TX406	1135	25.0781
407	IgA_BA.1	TX407	866	3.38424
408	IgA_B.1.1.7	TX408	223	14.6389
409	IgA_B.1.617.2	TX409	347	25.3494
410	IgA_BA.2	TX410	1080	2.90435
411	IgA_Ancestral	TX411	2349	51.5371
412	IgA_BA.1	TX412	9940	38.635
413	IgA_B.1.1.7	TX413	3193	203.827
414	IgA_B.1.617.2	TX414	858	64.01
415	IgA_BA.2	TX415	4364	11.3989
416	IgA_Ancestral	TX416	2419	53.0519
417	IgA_BA.1	TX417	2009	7.80264
418	IgA_B.1.1.7	TX418	2142	136.664
419	IgA_B.1.617.2	TX419	1878	140.051
420	IgA_BA.2	TX420	3305	8.67653
421	IgA_Ancestral	TX421	1930	42.3945
422	IgA_BA.1	TX422	490	1.93158
423	IgA_B.1.1.7	TX423	239	15.6802
424	IgA_B.1.617.2	TX424	218	15.4636
425	IgA_BA.2	TX425	1206	3.23445
426	IgA_Ancestral	TX426	1195	11.01
427	IgA_BA.1	TX427	1502	20.4666
428	IgA_B.1.1.7	TX428	1298	10.3191
429	IgA_B.1.617.2	TX429	959	9.99148
430	IgA_BA.2	TX430	1095	16.9057
431	IgA_Ancestral	TX431	30586	287.556
432	IgA_BA.1	TX432	3208	48.9796
433	IgA_B.1.1.7	TX433	28350	249.446
434	IgA_B.1.617.2	TX434	40990	454.459
435	IgA_BA.2	TX435	4483	83.1766
436	IgA_Ancestral	TX436	2113	20.8828
437	IgA_BA.1	TX437	369	5.77917
438	IgA_B.1.1.7	TX438	3176	28.845
439	IgA_B.1.617.2	TX439	1704	19.968
440	IgA_BA.2	TX440	553	10.531
441	IgA_Ancestral	TX441	1734	17.1376
442	IgA_BA.1	TX442	393	6.16592
443	IgA_B.1.1.7	TX443	1444	13.118
444	IgA_B.1.617.2	TX444	1224	14.3472
445	IgA_BA.2	TX445	423	8.02021
446	IgA_Ancestral	TX446	4655	45.5571
447	IgA_BA.1	TX447	517	8.15952
448	IgA_B.1.1.7	TX448	4820	43.5537
449	IgA_B.1.617.2	TX449	4516	52.1297
450	IgA_BA.2	TX450	651	12.3942
451	IgA_Ancestral	TX451	5137	45.1618
452	IgA_BA.1	TX452	880	12.0304
453	IgA_B.1.1.7	TX453	3812	30.1331
454	IgA_B.1.617.2	TX454	1978	20.3639
455	IgA_BA.2	TX455	1234	19.0495
456	IgA_Ancestral	TX456	734	7.05953
457	IgA_BA.1	TX457	139	1.99508
458	IgA_B.1.1.7	TX458	1381	12.5374
459	IgA_B.1.617.2	TX459	198	1.96649
460	IgA_BA.2	TX460	565	10.7474
461	IgA_Ancestral	TX461	5766	56.1763
462	IgA_BA.1	TX462	684	10.8004
463	IgA_B.1.1.7	TX463	5546	50.0074
464	IgA_B.1.617.2	TX464	4395	50.7519
465	IgA_BA.2	TX465	856	16.2892
466	IgA_Ancestral	TX466	18239	185.157
467	IgA_BA.1	TX467	2912	49.4526
468	IgA_B.1.1.7	TX468	51498	462.202
469	IgA_B.1.617.2	TX469	24086	291.869
470	IgA_BA.2	TX470	3918	74.5556
471	IgA_Ancestral	TX471	10161	97.6865
472	IgA_BA.1	TX472	843	13.2818
473	IgA_B.1.1.7	TX473	9247	82.6725
474	IgA_B.1.617.2	TX474	9582	108.719
475	IgA_BA.2	TX475	1140	21.651
476	IgA_Ancestral	TX476	533	5.0197
477	IgA_BA.1	TX477	315	4.29522
478	IgA_B.1.1.7	TX478	804	6.38096
479	IgA_B.1.617.2	TX479	399	4.2037
480	IgA_BA.2	TX480	433	6.72448
481	IgA_Ancestral	TX481	25081	236.489
482	IgA_BA.1	TX482	3169	48.4022
483	IgA_B.1.1.7	TX483	38067	334.433
484	IgA_B.1.617.2	TX484	27996	311.239
485	IgA_BA.2	TX485	4772	88.4358
486	IgA_Ancestral	TX486	6087	53.2293
487	IgA_BA.1	TX487	1255	17.1256
488	IgA_B.1.1.7	TX488	6210	48.8576
489	IgA_B.1.617.2	TX489	2348	24.1019
490	IgA_BA.2	TX490	2962	45.621
491	IgA_Ancestral	TX491	38839	364.309
492	IgA_BA.1	TX492	3932	59.6507
493	IgA_B.1.1.7	TX493	26574	233.946
494	IgA_B.1.617.2	TX494	30705	341.021
495	IgA_BA.2	TX495	14107	257.592
496	IgA_Ancestral	TX496	32411	304.509
497	IgA_BA.1	TX497	3966	60.1581
498	IgA_B.1.1.7	TX498	34680	304.76
499	IgA_B.1.617.2	TX499	29774	330.775
500	IgA_BA.2	TX500	4423	82.0837
501	IgA_Ancestral	TX501	19549	185.169
502	IgA_BA.1	TX502	6771	101.053
503	IgA_B.1.1.7	TX503	23467	206.861
504	IgA_B.1.617.2	TX504	11562	130.624
505	IgA_BA.2	TX505	8160	149.852
506	IgA_Ancestral	TX506	12550	120.047
507	IgA_BA.1	TX507	1316	20.5885
508	IgA_B.1.1.7	TX508	11345	101.077
509	IgA_B.1.617.2	TX509	10603	120.024
510	IgA_BA.2	TX510	1801	33.9701
511	IgA_Ancestral	TX511	3480	34.2302
512	IgA_BA.1	TX512	587	9.27033
513	IgA_B.1.1.7	TX513	3094	28.1115
514	IgA_B.1.617.2	TX514	5647	64.8545
515	IgA_BA.2	TX515	743	14.1553
516	IgA_Ancestral	TX516	1397	13.771
517	IgA_BA.1	TX517	1960	30.3604
518	IgA_B.1.1.7	TX518	1851	16.8495
519	IgA_B.1.617.2	TX519	598	6.88923
520	IgA_BA.2	TX520	4384	81.371
521	IgA_Ancestral	TX521	1248	11.4739
522	IgA_BA.1	TX522	1619	22.0407
523	IgA_B.1.1.7	TX523	1009	8.01787
524	IgA_B.1.617.2	TX524	710	7.43
525	IgA_BA.2	TX525	785	12.1466
526	IgA_Ancestral	TX526	3896	38.2514
527	IgA_BA.1	TX527	1378	21.5353
528	IgA_B.1.1.7	TX528	3296	29.9285
529	IgA_B.1.617.2	TX529	2776	32.3395
530	IgA_BA.2	TX530	1378	26.0982
531	IgA_Ancestral	TX531	3629	35.6769
532	IgA_BA.1	TX532	183	2.73689
533	IgA_B.1.1.7	TX533	3165	28.7505
534	IgA_B.1.617.2	TX534	3982	46.0874
535	IgA_BA.2	TX535	1148	21.7916
536	IgA_Ancestral	TX536	2733	26.9703
537	IgA_BA.1	TX537	812	12.8062
538	IgA_B.1.1.7	TX538	2558	23.2741
539	IgA_B.1.617.2	TX539	1596	18.7029
540	IgA_BA.2	TX540	909	17.3006
541	IgA_Ancestral	TX541	77852	658.677
542	IgA_BA.1	TX542	456	6.23811
543	IgA_B.1.1.7	TX543	61257	483.44
544	IgA_B.1.617.2	TX544	1835	18.9161
545	IgA_BA.2	TX545	1859	28.6534
546	IgA_Ancestral	TX546	1490	14.798
547	IgA_BA.1	TX547	936	14.0473
548	IgA_B.1.1.7	TX548	1606	14.4906
549	IgA_B.1.617.2	TX549	1293	16.0006
550	IgA_BA.2	TX550	1023	18.1006
551	IgA_Ancestral	TX551	21935	207.312
552	IgA_BA.1	TX552	1367	21.3677
553	IgA_B.1.1.7	TX553	11653	103.774
554	IgA_B.1.617.2	TX554	13446	151.401
555	IgA_BA.2	TX555	4070	75.6513
556	IgA_Ancestral	TX556	5203	45.7256
557	IgA_BA.1	TX557	882	12.0645
558	IgA_B.1.1.7	TX558	5318	41.9076
559	IgA_B.1.617.2	TX559	3202	32.6923
560	IgA_BA.2	TX560	1681	25.9181
561	IgA_Ancestral	TX561	6013	57.3955
562	IgA_BA.1	TX562	529	8.03409
563	IgA_B.1.1.7	TX563	7704	67.0114
564	IgA_B.1.617.2	TX564	4618	56.1876
565	IgA_BA.2	TX565	1009	17.8563
566	IgA_Ancestral	TX566	22517	212.711
567	IgA_BA.1	TX567	609	9.61878
568	IgA_B.1.1.7	TX568	39156	343.988
569	IgA_B.1.617.2	TX569	3776	43.7475
570	IgA_BA.2	TX570	754	14.3649
571	IgA_Ancestral	TX571	7021	68.0927
572	IgA_BA.1	TX572	560	8.83494
573	IgA_B.1.1.7	TX573	11350	101.12
574	IgA_B.1.617.2	TX574	6963	79.593
575	IgA_BA.2	TX575	1205	22.8612
576	IgA_Ancestral	TX576	6213	60.4177
577	IgA_BA.1	TX577	2895	44.3295
578	IgA_B.1.1.7	TX578	5968	53.7555
579	IgA_B.1.617.2	TX579	5761	66.1421
580	IgA_BA.2	TX580	3130	58.4611
581	IgA_Ancestral	TX581	13416	114.65
582	IgA_BA.1	TX582	875	11.9693
583	IgA_B.1.1.7	TX583	12905	100.887
584	IgA_B.1.617.2	TX584	3486	35.5384
585	IgA_BA.2	TX585	10663	166.004
586	IgA_Ancestral	TX586	655	6.41416
587	IgA_BA.1	TX587	210	3.31529
588	IgA_B.1.1.7	TX588	2188	19.4276
589	IgA_B.1.617.2	TX589	493	6.02425
590	IgA_BA.2	TX590	326	5.5469
591	IgA_Ancestral	TX591	353	1.61888
592	IgA_BA.1	TX592	232	1.82028
593	IgA_B.1.1.7	TX593	380	1.51073
594	IgA_B.1.617.2	TX594	484	2.52537
595	IgA_BA.2	TX595	249	1.87371
596	IgA_Ancestral	TX596	2539	25.0685
597	IgA_BA.1	TX597	541	7.40409
598	IgA_B.1.1.7	TX598	2134	16.9497
599	IgA_B.1.617.2	TX599	1460	15.1086
600	IgA_BA.2	TX600	950	14.6843
601	IgA_Ancestral	TX601	7954	76.9128
602	IgA_BA.1	TX602	526	8.29509
603	IgA_B.1.1.7	TX603	7333	65.8197
604	IgA_B.1.617.2	TX604	991	11.5929
605	IgA_BA.2	TX605	753	14.3458
606	IgA_Ancestral	TX606	427	3.86436
607	IgA_BA.1	TX607	132	1.86989
608	IgA_B.1.1.7	TX608	338	2.7774
609	IgA_B.1.617.2	TX609	180	1.73208
610	IgA_BA.2	TX610	247	4.59329
611	IgA_Ancestral	TX611	1073	10.4453
612	IgA_BA.1	TX612	609	9.45161
613	IgA_B.1.1.7	TX613	2155	19.149
614	IgA_B.1.617.2	TX614	1199	14.5582
615	IgA_BA.2	TX615	882	14.8471
616	IgA_Ancestral	TX616	3074	30.2893
617	IgA_BA.1	TX617	941	14.8134
618	IgA_B.1.1.7	TX618	2443	22.2281
619	IgA_B.1.617.2	TX619	1700	19.9149
620	IgA_BA.2	TX620	947	18.0183
621	IgA_Ancestral	TX621	4497	44.0349
622	IgA_BA.1	TX622	438	6.88986
623	IgA_B.1.1.7	TX623	6320	56.8676
624	IgA_B.1.617.2	TX624	3262	37.8949
625	IgA_BA.2	TX625	1136	21.5658
626	IgA_Ancestral	TX626	1141	10.5229
627	IgA_BA.1	TX627	319	4.35047
628	IgA_B.1.1.7	TX628	1618	12.8677
629	IgA_B.1.617.2	TX629	1145	11.891
630	IgA_BA.2	TX630	651	10.0765
631	IgA_Ancestral	TX631	88334	836.172
632	IgA_BA.1	TX632	1604	24.9766
633	IgA_B.1.1.7	TX633	74518	658.877
634	IgA_B.1.617.2	TX634	71197	793.574
635	IgA_BA.2	TX635	2285	42.927
636	IgA_Ancestral	TX636	1640	16.2029
637	IgA_BA.1	TX637	529	8.34283
638	IgA_B.1.1.7	TX638	1597	14.521
639	IgA_B.1.617.2	TX639	533	6.09604
640	IgA_BA.2	TX640	688	13.1096
641	IgA_Ancestral	TX641	916	8.92134
642	IgA_BA.1	TX642	290	4.50372
643	IgA_B.1.1.7	TX643	2023	18.4186
644	IgA_B.1.617.2	TX644	1244	14.5831
645	IgA_BA.2	TX645	457	8.67653
646	IgA_Ancestral	TX646	764	7.36213
647	IgA_BA.1	TX647	260	4.01083
648	IgA_B.1.1.7	TX648	1034	9.33158
649	IgA_B.1.617.2	TX649	1732	20.2881
650	IgA_BA.2	TX650	360	6.81017
651	IgA_Ancestral	TX651	22425	208.816
652	IgA_BA.1	TX652	1034	16.5145
653	IgA_B.1.1.7	TX653	38442	330.195
654	IgA_B.1.617.2	TX654	12607	142.956
655	IgA_BA.2	TX655	1343	23.6006
656	IgA_Ancestral	TX656	12930	121.287
657	IgA_BA.1	TX657	6989	111.362
658	IgA_B.1.1.7	TX658	15811	135.975
659	IgA_B.1.617.2	TX659	14843	168.212
660	IgA_BA.2	TX660	8684	154.683
661	IgA_Ancestral	TX661	5284	50.3586
662	IgA_BA.1	TX662	937	14.9616
663	IgA_B.1.1.7	TX663	4666	40.7037
664	IgA_B.1.617.2	TX664	3264	37.3326
665	IgA_BA.2	TX665	1496	26.3106
666	IgA_Ancestral	TX666	1295	12.6012
667	IgA_BA.1	TX667	307	4.93404
668	IgA_B.1.1.7	TX668	757	6.68973
669	IgA_B.1.617.2	TX669	1000	11.4992
670	IgA_BA.2	TX670	5906	104.816
671	IgA_Ancestral	TX671	3283	31.5616
672	IgA_BA.1	TX672	523	8.36723
673	IgA_B.1.1.7	TX673	3345	29.3056
674	IgA_B.1.617.2	TX674	2654	30.3978
675	IgA_BA.2	TX675	457	8.02327
676	IgA_Ancestral	TX676	2728	26.3027
677	IgA_BA.1	TX677	514	8.23182
678	IgA_B.1.1.7	TX678	2543	22.3522
679	IgA_B.1.617.2	TX679	2274	26.0653
680	IgA_BA.2	TX680	1004	17.6347
681	IgA_Ancestral	TX681	8095	76.5502
682	IgA_BA.1	TX682	2474	39.4398
683	IgA_B.1.1.7	TX683	2230	19.6292
684	IgA_B.1.617.2	TX684	3487	39.8649
685	IgA_BA.2	TX685	3814	67.4406
686	IgA_Ancestral	TX686	12837	120.432
687	IgA_BA.1	TX687	718	11.4814
688	IgA_B.1.1.7	TX688	15559	133.83
689	IgA_B.1.617.2	TX689	4235	48.3448
690	IgA_BA.2	TX690	1331	23.3978
691	IgA_Ancestral	TX691	3299	31.7128
692	IgA_BA.1	TX692	1327	21.1731
693	IgA_B.1.1.7	TX693	2920	25.6204
694	IgA_B.1.617.2	TX694	2474	28.349
695	IgA_BA.2	TX695	1559	27.4232
696	IgA_Ancestral	TX696	2499	24.1328
697	IgA_BA.1	TX697	514	8.23182
698	IgA_B.1.1.7	TX698	1982	17.4667
699	IgA_B.1.617.2	TX699	1207	13.8744
700	IgA_BA.2	TX700	655	11.501
701	IgA_Ancestral	TX701	7027	66.6233
702	IgA_BA.1	TX702	455	7.29193
703	IgA_B.1.1.7	TX703	5904	51.3444
704	IgA_B.1.617.2	TX704	3757	42.9292
705	IgA_BA.2	TX705	734	12.8876
706	IgA_Ancestral	TX706	2868	27.6348
707	IgA_BA.1	TX707	1404	22.4074
708	IgA_B.1.1.7	TX708	2900	25.4467
709	IgA_B.1.617.2	TX709	7870	89.4673
710	IgA_BA.2	TX710	1023	17.9691
711	IgA_Ancestral	TX711	6159	58.5365
712	IgA_BA.1	TX712	1223	19.5167
713	IgA_B.1.1.7	TX713	6058	52.6615
714	IgA_B.1.617.2	TX714	4504	51.3993
715	IgA_BA.2	TX715	2490	43.8992
716	IgA_Ancestral	TX716	1605	15.5922
717	IgA_BA.1	TX717	151	2.44027
718	IgA_B.1.1.7	TX718	852	7.53333
719	IgA_B.1.617.2	TX719	438	5.02467
720	IgA_BA.2	TX720	238	4.2091
721	IgA_Ancestral	TX721	2100	20.0879
722	IgA_BA.1	TX722	1042	16.0038
723	IgA_B.1.1.7	TX723	1792	16.0206
724	IgA_B.1.617.2	TX724	2148	25.7961
725	IgA_BA.2	TX725	1455	24.429
726	IgA_Ancestral	TX726	3614	34.6853
727	IgA_BA.1	TX727	367	5.88998
728	IgA_B.1.1.7	TX728	1972	17.3797
729	IgA_B.1.617.2	TX729	3826	43.7122
730	IgA_BA.2	TX730	465	8.16324
731	IgA_Ancestral	TX731	5154	49.1426
732	IgA_BA.1	TX732	866	13.8308
733	IgA_B.1.1.7	TX733	6878	59.6962
734	IgA_B.1.617.2	TX734	1115	12.8194
735	IgA_BA.2	TX735	1535	26.9904
736	IgA_Ancestral	TX736	10134	95.45
737	IgA_BA.1	TX737	2917	46.5027
738	IgA_B.1.1.7	TX738	7407	64.2268
739	IgA_B.1.617.2	TX739	8606	97.7813
740	IgA_BA.2	TX740	3259	57.5605
741	IgA_Ancestral	TX741	10701	100.692
742	IgA_BA.1	TX742	2854	45.4915
743	IgA_B.1.1.7	TX743	7466	64.727
744	IgA_B.1.617.2	TX744	8880	100.882
745	IgA_BA.2	TX745	3348	59.1439
746	IgA_Ancestral	TX746	53599	467.042
747	IgA_BA.1	TX747	9289	137.514
748	IgA_B.1.1.7	TX748	46053	373.185
749	IgA_B.1.617.2	TX749	37212	421.974
750	IgA_BA.2	TX750	14517	246.408
751	IgA_Ancestral	TX751	2065	19.998
752	IgA_BA.1	TX752	589	9.41859
753	IgA_B.1.1.7	TX753	2485	21.8482
754	IgA_B.1.617.2	TX754	2408	27.5974
755	IgA_BA.2	TX755	678	11.8958
756	IgA_Ancestral	TX756	910	8.44742
757	IgA_BA.1	TX757	214	2.89424
758	IgA_B.1.1.7	TX758	883	7.01016
759	IgA_B.1.617.2	TX759	1383	14.324
760	IgA_BA.2	TX760	356	5.53577
761	IgA_Ancestral	TX761	9265	87.4024
762	IgA_BA.1	TX762	1915	30.5454
763	IgA_B.1.1.7	TX763	10444	90.1825
764	IgA_B.1.617.2	TX764	9050	102.801
765	IgA_BA.2	TX765	1594	28.033
766	IgA_Ancestral	TX766	118693	1133.28
767	IgA_BA.1	TX767	21826	347.964
768	IgA_B.1.1.7	TX768	103521	914.574
769	IgA_B.1.617.2	TX769	82180	945.307
770	IgA_BA.2	TX770	17817	320.131
771	IgA_Ancestral	TX771	2926	28.1845
772	IgA_BA.1	TX772	335	5.38015
773	IgA_B.1.1.7	TX773	2683	23.5635
774	IgA_B.1.617.2	TX774	2993	34.2475
775	IgA_BA.2	TX775	376	6.60723
776	IgA_Ancestral	TX776	5804	55.2188
777	IgA_BA.1	TX777	848	13.552
778	IgA_B.1.1.7	TX778	8545	73.958
779	IgA_B.1.617.2	TX779	6817	77.5677
780	IgA_BA.2	TX780	1170	20.5497
781	IgA_Ancestral	TX781	907	8.84184
782	IgA_BA.1	TX782	138	2.24106
783	IgA_B.1.1.7	TX783	938	8.29522
784	IgA_B.1.617.2	TX784	487	5.59224
785	IgA_BA.2	TX785	323	5.68194
786	IgA_Ancestral	TX786	23227	216.214
787	IgA_BA.1	TX787	4687	74.6845
788	IgA_B.1.1.7	TX788	19457	167.093
789	IgA_B.1.617.2	TX789	20692	234.329
790	IgA_BA.2	TX790	5358	95.0107
791	IgA_Ancestral	TX791	98774	866.965
792	IgA_BA.1	TX792	17554	259.389
793	IgA_B.1.1.7	TX793	90817	737.798
794	IgA_B.1.617.2	TX794	65098	738.005
795	IgA_BA.2	TX795	24204	416.053
796	IgA_Ancestral	TX796	1232	11.9923
797	IgA_BA.1	TX797	374	6.0015
798	IgA_B.1.1.7	TX798	2214	19.4897
799	IgA_B.1.617.2	TX799	830	9.54448
800	IgA_BA.2	TX800	424	7.45486
801	IgA_Ancestral	TX801	72194	675.286
802	IgA_BA.1	TX802	278	4.46401
803	IgA_B.1.1.7	TX803	51697	445.683
804	IgA_B.1.617.2	TX804	29715	336.687
805	IgA_BA.2	TX805	418	7.34996
806	IgA_Ancestral	TX806	412	3.89631
807	IgA_BA.1	TX807	73	0.914709
808	IgA_B.1.1.7	TX808	322	2.48786
809	IgA_B.1.617.2	TX809	227	2.39855
810	IgA_BA.2	TX810	159	2.48581
811	IgA_Ancestral	TX811	299	2.83231
812	IgA_BA.1	TX812	112	1.6295
813	IgA_B.1.1.7	TX813	738	6.4771
814	IgA_B.1.617.2	TX814	183	2.06578
815	IgA_BA.2	TX815	126	2.16744
816	IgA_Ancestral	TX816	671	6.52791
817	IgA_BA.1	TX817	171	2.76698
818	IgA_B.1.1.7	TX818	557	4.90682
819	IgA_B.1.617.2	TX819	279	3.17184
820	IgA_BA.2	TX820	165	2.93114
821	IgA_Ancestral	TX821	661	6.42956
822	IgA_BA.1	TX822	326	5.23676
823	IgA_B.1.1.7	TX823	569	5.01402
824	IgA_B.1.617.2	TX824	960	11.0396
825	IgA_BA.2	TX825	266	4.69675
826	IgA_Ancestral	TX826	3805	36.4805
827	IgA_BA.1	TX827	630	10.0717
828	IgA_B.1.1.7	TX828	4364	38.0973
829	IgA_B.1.617.2	TX829	5208	59.3727
830	IgA_BA.2	TX830	771	13.5374
831	IgA_Ancestral	TX831	3762	36.0802
832	IgA_BA.1	TX832	339	5.44388
833	IgA_B.1.1.7	TX833	664	5.86648
834	IgA_B.1.617.2	TX834	1024	11.7806
835	IgA_BA.2	TX835	499	8.75842
836	IgA_Ancestral	TX836	1349	13.1226
837	IgA_BA.1	TX837	115	1.86652
838	IgA_B.1.1.7	TX838	1572	13.8812
839	IgA_B.1.617.2	TX839	1093	12.567
840	IgA_BA.2	TX840	1778	31.2859
841	IgA_Ancestral	TX841	10868	102.236
842	IgA_BA.1	TX842	3227	51.4397
843	IgA_B.1.1.7	TX843	7336	63.6189
844	IgA_B.1.617.2	TX844	20333	230.272
845	IgA_BA.2	TX845	6610	117.42
846	IgA_Ancestral	TX846	5814	55.3169
847	IgA_BA.1	TX847	560	8.95663
848	IgA_B.1.1.7	TX848	9241	79.9115
849	IgA_B.1.617.2	TX849	4699	53.6028
850	IgA_BA.2	TX850	735	12.8963
851	IgA_Ancestral	TX851	129389	1242.39
852	IgA_BA.1	TX852	20055	319.702
853	IgA_B.1.1.7	TX853	91838	806.196
854	IgA_B.1.617.2	TX854	118833	1387.24
855	IgA_BA.2	TX855	34580	628.583
856	IgA_Ancestral	TX856	1435	13.9567
857	IgA_BA.1	TX857	203	3.27691
858	IgA_B.1.1.7	TX858	1163	10.2825
859	IgA_B.1.617.2	TX859	768	8.83068
860	IgA_BA.2	TX860	164	2.91375
861	IgA_Ancestral	TX861	47628	442.629
862	IgA_BA.1	TX862	12931	206.061
863	IgA_B.1.1.7	TX863	32240	276.662
864	IgA_B.1.617.2	TX864	32132	364.197
865	IgA_BA.2	TX865	10102	180.22
866	IgA_Ancestral	TX866	9083	117.382
867	IgA_BA.1	TX867	2671	57.3661
868	IgA_B.1.1.7	TX868	8792	101.636
869	IgA_B.1.617.2	TX869	7375	111.231
870	IgA_BA.2	TX870	3996	89.6836
871	IgA_Ancestral	TX871	7154	71.7628
872	IgA_BA.1	TX872	2393	35.5592
873	IgA_B.1.1.7	TX873	7214	65.9557
874	IgA_B.1.617.2	TX874	7229	80.8602
875	IgA_BA.2	TX875	2484	45.4431
876	IgA_Ancestral	TX876	477	5.05438
877	IgA_BA.1	TX877	118	1.77624
878	IgA_B.1.1.7	TX878	569	5.46893
879	IgA_B.1.617.2	TX879	335	3.79255
880	IgA_BA.2	TX880	116	1.90433
881	IgA_Ancestral	TX881	3953	34.8699
882	IgA_BA.1	TX882	2296	31.0833
883	IgA_B.1.1.7	TX883	3394	28.0639
884	IgA_B.1.617.2	TX884	3026	34.0314
885	IgA_BA.2	TX885	2940	47.5123
886	IgA_Ancestral	TX886	1853	19.1045
887	IgA_BA.1	TX887	689	10.2773
888	IgA_B.1.1.7	TX888	1519	14.4465
889	IgA_B.1.617.2	TX889	1391	15.9691
890	IgA_BA.2	TX890	666	11.9155
891	IgA_Ancestral	TX891	77653	772.269
892	IgA_BA.1	TX892	334	4.99633
893	IgA_B.1.1.7	TX893	82283	729.99
894	IgA_B.1.617.2	TX894	4022	45.4641
895	IgA_BA.2	TX895	2041	37.2371
896	IgA_Ancestral	TX896	1063	11.0877
897	IgA_BA.1	TX897	261	3.90894
898	IgA_B.1.1.7	TX898	990	9.48617
899	IgA_B.1.617.2	TX899	809	9.30415
900	IgA_BA.2	TX900	445	7.86741
901	IgA_Ancestral	TX901	1575	16.2889
902	IgA_BA.1	TX902	693	10.3367
903	IgA_B.1.1.7	TX903	1868	17.6887
904	IgA_B.1.617.2	TX904	1184	13.6047
905	IgA_BA.2	TX905	759	13.6191
906	IgA_Ancestral	TX906	648	6.82668
907	IgA_BA.1	TX907	103	1.55971
908	IgA_B.1.1.7	TX908	733	7.04306
909	IgA_B.1.617.2	TX909	1070	12.3015
910	IgA_BA.2	TX910	167	2.81574
911	IgA_Ancestral	TX911	2523	22.6926
912	IgA_BA.1	TX912	1033	14.1161
913	IgA_B.1.1.7	TX913	2193	17.4114
914	IgA_B.1.617.2	TX914	3301	33.6883
915	IgA_BA.2	TX915	1588	24.4815
916	IgA_Ancestral	TX916	591	5.54779
917	IgA_BA.1	TX917	113	1.48773
918	IgA_B.1.1.7	TX918	785	6.22857
919	IgA_B.1.617.2	TX919	749	7.82677
920	IgA_BA.2	TX920	215	3.34677
921	IgA_Ancestral	TX921	3299	29.4193
922	IgA_BA.1	TX922	207	2.79665
923	IgA_B.1.1.7	TX923	2237	17.7586
924	IgA_B.1.617.2	TX924	2477	25.3984
925	IgA_BA.2	TX925	1139	17.5897
926	IgA_Ancestral	TX926	421	1.93797
927	IgA_BA.1	TX927	66	0.592806
928	IgA_B.1.1.7	TX928	515	2.07888
929	IgA_B.1.617.2	TX929	227	1.16749
930	IgA_BA.2	TX930	210	1.58492
931	IgA_Ancestral	TX931	1939	19.972
932	IgA_BA.1	TX932	527	7.87598
933	IgA_B.1.1.7	TX933	1609	15.2894
934	IgA_B.1.617.2	TX934	1846	21.1196
935	IgA_BA.2	TX935	248	4.28284
936	IgA_Ancestral	TX936	8620	86.177
937	IgA_BA.1	TX937	2602	38.6635
938	IgA_B.1.1.7	TX938	5771	53.0889
939	IgA_B.1.617.2	TX939	5907	66.307
940	IgA_BA.2	TX940	1851	33.7229
941	IgA_Ancestral	TX941	4126	41.8353
942	IgA_BA.1	TX942	1748	25.9973
943	IgA_B.1.1.7	TX943	2871	26.9117
944	IgA_B.1.617.2	TX944	4902	55.2103
945	IgA_BA.2	TX945	2252	41.1444
946	IgA_Ancestral	TX946	13920	138.094
947	IgA_BA.1	TX947	2052	30.5047
948	IgA_B.1.1.7	TX948	11526	104.087
949	IgA_B.1.617.2	TX949	13562	150.131
950	IgA_BA.2	TX950	3626	66.6743
951	IgA_Ancestral	TX951	5695	49.899
952	IgA_BA.1	TX952	722	9.87828
953	IgA_B.1.1.7	TX953	6502	51.1319
954	IgA_B.1.617.2	TX954	4298	43.6637
955	IgA_BA.2	TX955	2158	39.415
956	IgA_Ancestral	TX956	2300	23.6004
957	IgA_BA.1	TX957	553	8.26267
958	IgA_B.1.1.7	TX958	1783	16.9051
959	IgA_B.1.617.2	TX959	2451	27.9303
960	IgA_BA.2	TX960	497	8.82564
961	IgA_Ancestral	TX961	513	5.42856
962	IgA_BA.1	TX962	100	1.51492
963	IgA_B.1.1.7	TX963	427	4.09275
964	IgA_B.1.617.2	TX964	684	7.86607
965	IgA_BA.2	TX965	165	2.78862
966	IgA_Ancestral	TX966	584	6.16476
967	IgA_BA.1	TX967	319	4.78039
968	IgA_B.1.1.7	TX968	725	6.96175
969	IgA_B.1.617.2	TX969	375	4.26378
970	IgA_BA.2	TX970	251	4.33729
971	IgA_Ancestral	TX971	2089	21.4783
972	IgA_BA.1	TX972	482	7.20657
973	IgA_B.1.1.7	TX973	2124	20.0586
974	IgA_B.1.617.2	TX974	5775	64.8515
975	IgA_BA.2	TX975	1033	18.649
976	IgA_Ancestral	TX976	3116	31.7776
977	IgA_BA.1	TX977	452	6.76021
978	IgA_B.1.1.7	TX978	2023	19.1265
979	IgA_B.1.617.2	TX979	1370	15.7246
980	IgA_BA.2	TX980	423	7.46619
981	IgA_Ancestral	TX981	1267	13.162
982	IgA_BA.1	TX982	351	5.24945
983	IgA_B.1.1.7	TX983	1457	13.8727
984	IgA_B.1.617.2	TX984	906	10.4263
985	IgA_BA.2	TX985	458	8.11367
986	IgA_Ancestral	TX986	1267	11.6523
987	IgA_BA.1	TX987	698	10.4185
988	IgA_B.1.1.7	TX988	1323	10.5211
989	IgA_B.1.617.2	TX989	955	9.94533
990	IgA_BA.2	TX990	556	9.90568
991	IgA_Ancestral	TX991	5241	52.8823
992	IgA_BA.1	TX992	169	2.54483
993	IgA_B.1.1.7	TX993	4242	39.3485
994	IgA_B.1.617.2	TX994	10055	111.827
995	IgA_BA.2	TX995	522	9.2822
996	IgA_Ancestral	TX996	4001	40.5887
997	IgA_BA.1	TX997	544	8.12882
998	IgA_B.1.1.7	TX998	3728	34.7055
999	IgA_B.1.617.2	TX999	3239	36.745
1000	IgA_BA.2	TX1000	661	11.8148
1001	IgA_Ancestral	TX1001	1902	17.2706
1002	IgA_BA.1	TX1002	1465	19.949
1003	IgA_B.1.1.7	TX1003	1627	12.9387
1004	IgA_B.1.617.2	TX1004	1224	12.703
1005	IgA_BA.2	TX1005	1185	18.2966
1006	IgA_Ancestral	TX1006	1319	12.1113
1007	IgA_BA.1	TX1007	256	3.48502
1008	IgA_B.1.1.7	TX1008	1577	12.5386
1009	IgA_B.1.617.2	TX1009	1076	11.1903
1010	IgA_BA.2	TX1010	1014	15.6607
1011	IgA_Ancestral	TX1011	1265	11.5785
1012	IgA_BA.1	TX1012	219	3.12218
1013	IgA_B.1.1.7	TX1013	5888	47.9332
1014	IgA_B.1.617.2	TX1014	1222	13.9833
1015	IgA_BA.2	TX1015	298	5.10708
1016	IgA_Ancestral	TX1016	4625	40.5869
1017	IgA_BA.1	TX1017	128	1.85989
1018	IgA_B.1.1.7	TX1018	1615	13.695
1019	IgA_B.1.617.2	TX1019	947	10.8755
1020	IgA_BA.2	TX1020	276	4.73661
1021	IgA_Ancestral	TX1021	38664	380.676
1022	IgA_BA.1	TX1022	6270	92.9538
1023	IgA_B.1.1.7	TX1023	36982	326.696
1024	IgA_B.1.617.2	TX1024	37036	406.659
1025	IgA_BA.2	TX1025	6669	123.551
1026	IgA_Ancestral	TX1026	140	1.323
1027	IgA_BA.1	TX1027	45	0.693731
1028	IgA_B.1.1.7	TX1028	160	1.60486
1029	IgA_B.1.617.2	TX1029	97	1.03007
1030	IgA_BA.2	TX1030	63	1.07272
1031	IgA_Ancestral	TX1031	4996	43.9628
1032	IgA_BA.1	TX1032	1602	21.8105
1033	IgA_B.1.1.7	TX1033	1995	15.8513
1034	IgA_B.1.617.2	TX1034	2936	30.023
1035	IgA_BA.2	TX1035	1729	26.648
1036	IgA_Ancestral	TX1036	6486	65.1764
1037	IgA_BA.1	TX1037	925	13.7838
1038	IgA_B.1.1.7	TX1038	2283	21.5183
1039	IgA_B.1.617.2	TX1039	4158	46.9734
1040	IgA_BA.2	TX1040	2808	51.4642
1041	IgA_Ancestral	TX1041	2022	18.3235
1042	IgA_BA.1	TX1042	695	9.51
1043	IgA_B.1.1.7	TX1043	2135	16.9572
1044	IgA_B.1.617.2	TX1044	1085	11.2824
1045	IgA_BA.2	TX1045	757	11.7158
1046	IgA_Ancestral	TX1046	583	5.45553
1047	IgA_BA.1	TX1047	302	4.25917
1048	IgA_B.1.1.7	TX1048	500	4.49285
1049	IgA_B.1.617.2	TX1049	1202	13.7581
1050	IgA_BA.2	TX1050	325	5.56066
1051	IgA_Ancestral	TX1051	1333	12.1854
1052	IgA_BA.1	TX1052	265	3.74955
1053	IgA_B.1.1.7	TX1053	1505	12.7928
1054	IgA_B.1.617.2	TX1054	1667	18.9694
1055	IgA_BA.2	TX1055	440	7.4703
1056	IgA_Ancestral	TX1056	7615	76.2945
1057	IgA_BA.1	TX1057	984	14.6601
1058	IgA_B.1.1.7	TX1058	16287	145.865
1059	IgA_B.1.617.2	TX1059	6742	75.5011
1060	IgA_BA.2	TX1060	1167	21.1046
1061	IgA_Ancestral	TX1061	5342	53.8863
1062	IgA_BA.1	TX1062	1273	18.9579
1063	IgA_B.1.1.7	TX1063	4983	46.0203
1064	IgA_B.1.617.2	TX1064	5476	61.5578
1065	IgA_BA.2	TX1065	1889	34.4349
1066	IgA_Ancestral	TX1066	6340	55.3666
1067	IgA_BA.1	TX1067	450	6.15568
1068	IgA_B.1.1.7	TX1068	7653	60.0892
1069	IgA_B.1.617.2	TX1069	3505	35.7289
1070	IgA_BA.2	TX1070	558	8.64406
1071	IgA_Ancestral	TX1071	5461	47.6578
1072	IgA_BA.1	TX1072	395	5.54092
1073	IgA_B.1.1.7	TX1073	3330	27.5467
1074	IgA_B.1.617.2	TX1074	1262	14.4337
1075	IgA_BA.2	TX1075	721	12.1051
1076	IgA_Ancestral	TX1076	2368	24.2833
1077	IgA_BA.1	TX1077	310	4.64635
1078	IgA_B.1.1.7	TX1078	3333	31.1156
1079	IgA_B.1.617.2	TX1079	1740	19.9238
1080	IgA_BA.2	TX1080	442	7.82185
1081	IgA_Ancestral	TX1081	17004	168.237
1082	IgA_BA.1	TX1082	2626	39.0191
1083	IgA_B.1.1.7	TX1083	15783	141.456
1084	IgA_B.1.617.2	TX1084	10451	116.157
1085	IgA_BA.2	TX1085	3667	67.4371
1086	IgA_Ancestral	TX1086	434	4.66217
1087	IgA_BA.1	TX1087	155	2.62561
1088	IgA_B.1.1.7	TX1088	505	4.78116
1089	IgA_B.1.617.2	TX1089	313	3.58104
1090	IgA_BA.2	TX1090	305	5.698
1091	IgA_Ancestral	TX1091	49854	497.823
1092	IgA_BA.1	TX1092	6542	110.306
1093	IgA_B.1.1.7	TX1093	40885	367.95
1094	IgA_B.1.617.2	TX1094	40576	491.327
1095	IgA_BA.2	TX1095	11564	217.087
1096	IgA_Ancestral	TX1096	1262	13.6683
1097	IgA_BA.1	TX1097	342	5.69182
1098	IgA_B.1.1.7	TX1098	1865	17.2286
1099	IgA_B.1.617.2	TX1099	1142	13.2213
1100	IgA_BA.2	TX1100	639	11.5798
1101	IgA_Ancestral	TX1101	743	8.05518
1102	IgA_BA.1	TX1102	268	4.48678
1103	IgA_B.1.1.7	TX1103	1107	10.3232
1104	IgA_B.1.617.2	TX1104	1391	16.0927
1105	IgA_BA.2	TX1105	456	8.3525
1106	IgA_Ancestral	TX1106	19653	203.962
1107	IgA_BA.1	TX1107	3857	60.201
1108	IgA_B.1.1.7	TX1108	22632	202.526
1109	IgA_B.1.617.2	TX1109	19114	216.587
1110	IgA_BA.2	TX1110	4549	81.4251
1111	IgA_Ancestral	TX1111	5438	57.6424
1112	IgA_BA.1	TX1112	349	5.80535
1113	IgA_B.1.1.7	TX1113	5036	45.7611
1114	IgA_B.1.617.2	TX1114	3486	40.0475
1115	IgA_BA.2	TX1115	497	9.06593
1116	IgA_Ancestral	TX1116	5079	53.912
1117	IgA_BA.1	TX1117	2670	45.3787
1118	IgA_B.1.1.7	TX1118	3908	38.3288
1119	IgA_B.1.617.2	TX1119	3500	45.1188
1120	IgA_BA.2	TX1120	2975	56.879
1121	IgA_Ancestral	TX1121	41187	425.859
1122	IgA_BA.1	TX1122	10571	161.57
1123	IgA_B.1.1.7	TX1123	47762	429.168
1124	IgA_B.1.617.2	TX1124	40092	455.122
1125	IgA_BA.2	TX1125	12771	230.048
1126	IgA_Ancestral	TX1126	51049	509.777
1127	IgA_BA.1	TX1127	2602	44.2373
1128	IgA_B.1.1.7	TX1128	54276	487.004
1129	IgA_B.1.617.2	TX1129	3317	42.8535
1130	IgA_BA.2	TX1130	3375	64.3928
1131	IgA_Ancestral	TX1131	372	3.96882
1132	IgA_BA.1	TX1132	136	2.30938
1133	IgA_B.1.1.7	TX1133	4262	38.8318
1134	IgA_B.1.617.2	TX1134	266	3.02665
1135	IgA_BA.2	TX1135	225	4.29595
1136	IgA_Ancestral	TX1136	938	10.17
1137	IgA_BA.1	TX1137	341	5.6836
1138	IgA_B.1.1.7	TX1138	1222	11.3703
1139	IgA_B.1.617.2	TX1139	991	11.4819
1140	IgA_BA.2	TX1140	579	10.5119
1141	IgA_Ancestral	TX1141	1193	12.9256
1142	IgA_BA.1	TX1142	397	6.58231
1143	IgA_B.1.1.7	TX1143	1040	9.70516
1144	IgA_B.1.617.2	TX1144	839	9.71521
1145	IgA_BA.2	TX1145	385	7.09445
1146	IgA_Ancestral	TX1146	6194	65.5023
1147	IgA_BA.1	TX1147	772	12.5762
1148	IgA_B.1.1.7	TX1148	8274	74.6686
1149	IgA_B.1.617.2	TX1149	16943	192.073
1150	IgA_BA.2	TX1150	969	17.4105
1151	IgA_Ancestral	TX1151	7805	82.1815
1152	IgA_BA.1	TX1152	1109	17.8881
1153	IgA_B.1.1.7	TX1153	8512	76.7896
1154	IgA_B.1.617.2	TX1154	10197	115.979
1155	IgA_BA.2	TX1155	1939	34.664
1156	IgA_Ancestral	TX1156	3859	41.1674
1157	IgA_BA.1	TX1157	478	7.89534
1158	IgA_B.1.1.7	TX1158	3541	32.3577
1159	IgA_B.1.617.2	TX1159	4038	46.3291
1160	IgA_BA.2	TX1160	882	15.8777
1161	IgA_Ancestral	TX1161	4126	44.1696
1162	IgA_BA.1	TX1162	262	4.54895
1163	IgA_B.1.1.7	TX1163	3750	36.8368
1164	IgA_B.1.617.2	TX1164	3236	41.8426
1165	IgA_BA.2	TX1165	409	7.94414
1166	IgA_Ancestral	TX1166	681	7.37257
1167	IgA_BA.1	TX1167	245	4.11016
1168	IgA_B.1.1.7	TX1168	985	9.20555
1169	IgA_B.1.617.2	TX1169	572	6.61555
1170	IgA_BA.2	TX1170	2796	49.9859
1171	IgA_Ancestral	TX1171	888	9.62708
1172	IgA_BA.1	TX1172	415	6.87285
1173	IgA_B.1.1.7	TX1173	1775	16.4111
1174	IgA_B.1.617.2	TX1174	1728	19.9721
1175	IgA_BA.2	TX1175	642	11.6329
1176	IgA_Ancestral	TX1176	987	11.2362
1177	IgA_BA.1	TX1177	425	7.35658
1178	IgA_B.1.1.7	TX1178	1011	10.3511
1179	IgA_B.1.617.2	TX1179	851	11.5783
1180	IgA_BA.2	TX1180	415	8.05241
1181	IgA_Ancestral	TX1181	4946	52.5243
1182	IgA_BA.1	TX1182	486	8.0237
1183	IgA_B.1.1.7	TX1183	5040	45.7979
1184	IgA_B.1.617.2	TX1184	5133	58.7528
1185	IgA_BA.2	TX1185	635	11.5004
1186	IgA_Ancestral	TX1186	569	0.805408
1187	IgA_BA.1	TX1187	286	0.412323
1188	IgA_B.1.1.7	TX1188	361	0.402563
1189	IgA_B.1.617.2	TX1189	425	0.625685
1190	IgA_BA.2	TX1190	369	0.519607
1191	IgA_Ancestral	TX1191	6858	71.9606
1192	IgA_BA.1	TX1192	2334	39.7257
1193	IgA_B.1.1.7	TX1193	8584	81.4215
1194	IgA_B.1.617.2	TX1194	6654	83.6303
1195	IgA_BA.2	TX1195	3503	66.7899
1196	IgA_Ancestral	TX1196	3676	39.2437
1197	IgA_BA.1	TX1197	423	7.00856
1198	IgA_B.1.1.7	TX1198	3104	28.4255
1199	IgA_B.1.617.2	TX1199	1865	21.5442
1200	IgA_BA.2	TX1200	730	13.1882
1201	IgA_Ancestral	TX1201	10372	107.201
1202	IgA_BA.1	TX1202	2214	37.7133
1203	IgA_B.1.1.7	TX1203	12411	115.924
1204	IgA_B.1.617.2	TX1204	8389	104.538
1205	IgA_BA.2	TX1205	2483	47.6248
1206	IgA_Ancestral	TX1206	4177	44.4965
1207	IgA_BA.1	TX1207	1045	16.8911
1208	IgA_B.1.1.7	TX1208	4504	40.9971
1209	IgA_B.1.617.2	TX1209	3457	39.7176
1210	IgA_BA.2	TX1210	1779	31.8201
1211	IgA_Ancestral	TX1211	1582	14.4496
1212	IgA_BA.1	TX1212	837	11.4454
1213	IgA_B.1.1.7	TX1213	1085	8.62877
1214	IgA_B.1.617.2	TX1214	1005	10.4632
1215	IgA_BA.2	TX1215	1444	22.2688
1216	IgA_Ancestral	TX1216	2045	22.0372
1217	IgA_BA.1	TX1217	499	8.22457
1218	IgA_B.1.1.7	TX1218	1151	10.7258
1219	IgA_B.1.617.2	TX1219	716	8.28679
1220	IgA_BA.2	TX1220	795	14.3378
1221	IgA_Ancestral	TX1221	883	9.5733
1222	IgA_BA.1	TX1222	198	3.33684
1223	IgA_B.1.1.7	TX1223	1553	14.3886
1224	IgA_B.1.617.2	TX1224	1150	13.314
1225	IgA_BA.2	TX1225	222	4.23471
1226	IgA_Ancestral	TX1226	1616	17.4699
1227	IgA_BA.1	TX1227	364	6.04851
1228	IgA_B.1.1.7	TX1228	1776	16.4161
1229	IgA_B.1.617.2	TX1229	1378	15.9428
1230	IgA_BA.2	TX1230	440	8.07086
1231	IgA_Ancestral	TX1231	3380	36.1429
1232	IgA_BA.1	TX1232	410	6.80031
1233	IgA_B.1.1.7	TX1233	3738	34.1237
1234	IgA_B.1.617.2	TX1234	3365	38.6762
1235	IgA_BA.2	TX1235	975	17.5255
1236	IgA_Ancestral	TX1236	8917	93.6691
1237	IgA_BA.1	TX1237	1946	30.912
1238	IgA_B.1.1.7	TX1238	8762	79.0204
1239	IgA_B.1.617.2	TX1239	4488	51.4327
1240	IgA_BA.2	TX1240	1406	25.179
1241	IgA_Ancestral	TX1241	41224	426.235
1242	IgA_BA.1	TX1242	2442	38.5664
1243	IgA_B.1.1.7	TX1243	28678	256.604
1244	IgA_B.1.617.2	TX1244	29396	333.053
1245	IgA_BA.2	TX1245	3349	59.8906
1246	IgA_Ancestral	TX1246	4726	50.2307
1247	IgA_BA.1	TX1247	1444	23.1247
1248	IgA_B.1.1.7	TX1248	4928	44.7997
1249	IgA_B.1.617.2	TX1249	3480	39.9793
1250	IgA_BA.2	TX1250	1553	27.7856
1251	IgA_Ancestral	TX1251	4699	50.0323
1252	IgA_BA.1	TX1252	3081	52.2932
1253	IgA_B.1.1.7	TX1253	6107	58.7708
1254	IgA_B.1.617.2	TX1254	4122	52.7726
1255	IgA_BA.2	TX1255	7829	147.466
1256	IgA_Ancestral	TX1256	1572	16.9994
1257	IgA_BA.1	TX1257	309	5.16365
1258	IgA_B.1.1.7	TX1258	1735	16.0482
1259	IgA_B.1.617.2	TX1259	1907	22.0207
1260	IgA_BA.2	TX1260	862	15.5235
1261	IgA_Ancestral	TX1261	8252	86.8054
1262	IgA_BA.1	TX1262	1335	21.4249
1263	IgA_B.1.1.7	TX1263	6067	54.9855
1264	IgA_B.1.617.2	TX1264	4553	52.1759
1265	IgA_BA.2	TX1265	1964	35.1098
1266	IgA_Ancestral	TX1266	1367	14.8023
1267	IgA_BA.1	TX1267	407	6.75189
1268	IgA_B.1.1.7	TX1268	1622	15.0164
1269	IgA_B.1.617.2	TX1269	4259	48.8391
1270	IgA_BA.2	TX1270	681	12.3217
1271	IgA_Ancestral	TX1271	746	8.08786
1272	IgA_BA.1	TX1272	242	4.06927
1273	IgA_B.1.1.7	TX1273	1048	9.78301
1274	IgA_B.1.617.2	TX1274	376	4.31596
1275	IgA_BA.2	TX1275	202	3.89355
1276	IgA_Ancestral	TX1276	9094	95.4907
1277	IgA_BA.1	TX1277	4012	62.5592
1278	IgA_B.1.1.7	TX1278	6133	55.5744
1279	IgA_B.1.617.2	TX1279	7180	81.9164
1280	IgA_BA.2	TX1280	5975	107.1
1281	IgA_Ancestral	TX1281	5809	61.499
1282	IgA_BA.1	TX1282	905	14.6869
1283	IgA_B.1.1.7	TX1283	5331	48.4002
1284	IgA_B.1.617.2	TX1284	35815	406.196
1285	IgA_BA.2	TX1285	2025	36.1981
1286	IgA_Ancestral	TX1286	6229	54.3198
1287	IgA_BA.1	TX1287	667	9.77104
1288	IgA_B.1.1.7	TX1288	6510	52.9027
1289	IgA_B.1.617.2	TX1289	2255	24.0612
1290	IgA_BA.2	TX1290	858	13.6106
1291	IgA_Ancestral	TX1291	2683	23.7782
1292	IgA_BA.1	TX1292	1075	15.7741
1293	IgA_B.1.1.7	TX1293	2372	19.6539
1294	IgA_B.1.617.2	TX1294	2250	24.0082
1295	IgA_BA.2	TX1295	1591	25.5063
1296	IgA_Ancestral	TX1296	1225	10.9321
1297	IgA_BA.1	TX1297	202	2.9181
1298	IgA_B.1.1.7	TX1298	1040	8.69705
1299	IgA_B.1.617.2	TX1299	556	6.02108
1300	IgA_BA.2	TX1300	326	5.02335
1301	IgA_Ancestral	TX1301	8219	86.4587
1302	IgA_BA.1	TX1302	1650	26.3353
1303	IgA_B.1.1.7	TX1303	53853	484.975
1304	IgA_B.1.617.2	TX1304	22671	256.804
1305	IgA_BA.2	TX1305	2116	37.8311
1306	IgA_Ancestral	TX1306	3664	32.399
1307	IgA_BA.1	TX1307	701	9.70492
1308	IgA_B.1.1.7	TX1308	3780	31.1546
1309	IgA_B.1.617.2	TX1309	2278	25.7687
1310	IgA_BA.2	TX1310	866	14.46
1311	IgA_Ancestral	TX1311	8502	89.3818
1312	IgA_BA.1	TX1312	441	7.292
1313	IgA_B.1.1.7	TX1313	8513	76.8028
1314	IgA_B.1.617.2	TX1314	2810	32.3458
1315	IgA_BA.2	TX1315	836	15.0632
1316	IgA_Ancestral	TX1316	11894	124.324
1317	IgA_BA.1	TX1317	1097	17.708
1318	IgA_B.1.1.7	TX1318	4751	43.21
1319	IgA_B.1.617.2	TX1319	4073	46.721
1320	IgA_BA.2	TX1320	1622	29.0141
1321	IgA_Ancestral	TX1321	4489	47.7518
1322	IgA_BA.1	TX1322	1503	24.0433
1323	IgA_B.1.1.7	TX1323	3702	33.8048
1324	IgA_B.1.617.2	TX1324	3225	37.0763
1325	IgA_BA.2	TX1325	1524	27.2783
1326	IgA_Ancestral	TX1326	5850	50.9427
1327	IgA_BA.1	TX1327	1851	25.1546
1328	IgA_B.1.1.7	TX1328	5173	42.2579
1329	IgA_B.1.617.2	TX1329	5164	57.4197
1330	IgA_BA.2	TX1330	1998	32.6217
1331	IgA_Ancestral	TX1331	3548	37.9071
1332	IgA_BA.1	TX1332	283	4.73176
1333	IgA_B.1.1.7	TX1333	3507	32.0472
1334	IgA_B.1.617.2	TX1334	3639	41.7881
1335	IgA_BA.2	TX1335	821	14.7977
1336	IgA_Ancestral	TX1336	29990	254.693
1337	IgA_BA.1	TX1337	5640	82.9796
1338	IgA_B.1.1.7	TX1338	24509	194.754
1339	IgA_B.1.617.2	TX1339	26176	274.91
1340	IgA_BA.2	TX1340	3291	53.2854
1341	IgA_Ancestral	TX1341	6544	57.0121
1342	IgA_BA.1	TX1342	1343	19.7021
1343	IgA_B.1.1.7	TX1343	7142	57.9291
1344	IgA_B.1.617.2	TX1344	8471	89.1699
1345	IgA_BA.2	TX1345	1841	29.5839
1346	IgA_Ancestral	TX1346	1216	10.8472
1347	IgA_BA.1	TX1347	342	4.9929
1348	IgA_B.1.1.7	TX1348	1253	10.4676
1349	IgA_B.1.617.2	TX1349	1166	12.5376
1350	IgA_BA.2	TX1350	432	6.72982
1351	IgA_Ancestral	TX1351	1059	9.44657
1352	IgA_BA.1	TX1352	174	2.51131
1353	IgA_B.1.1.7	TX1353	1922	15.9766
1354	IgA_B.1.617.2	TX1354	351	3.81421
1355	IgA_BA.2	TX1355	239	3.62517
1356	IgA_Ancestral	TX1356	1617	14.4166
1357	IgA_BA.1	TX1357	223	3.22868
1358	IgA_B.1.1.7	TX1358	2129	17.6707
1359	IgA_B.1.617.2	TX1359	897	9.67389
1360	IgA_BA.2	TX1360	310	4.77404
1361	IgA_Ancestral	TX1361	577	5.08089
1362	IgA_BA.1	TX1362	221	3.19906
1363	IgA_B.1.1.7	TX1363	412	3.40128
1364	IgA_B.1.617.2	TX1364	362	3.93832
1365	IgA_BA.2	TX1365	337	5.20831
1366	IgA_Ancestral	TX1366	704	6.23869
1367	IgA_BA.1	TX1367	172	2.48169
1368	IgA_B.1.1.7	TX1368	500	4.14872
1369	IgA_B.1.617.2	TX1369	309	3.36011
1370	IgA_BA.2	TX1370	160	2.35823
1371	IgA_Ancestral	TX1371	968	8.62934
1372	IgA_BA.1	TX1372	79	1.09484
1373	IgA_B.1.1.7	TX1373	741	6.19294
1374	IgA_B.1.617.2	TX1374	1228	13.1965
1375	IgA_BA.2	TX1375	254	3.87416
1376	IgA_Ancestral	TX1376	30401	258.164
1377	IgA_BA.1	TX1377	3150	46.2461
1378	IgA_B.1.1.7	TX1378	46907	372.166
1379	IgA_B.1.617.2	TX1379	35484	373.783
1380	IgA_BA.2	TX1380	4671	75.9686
1381	IgA_Ancestral	TX1381	107899	939.005
1382	IgA_BA.1	TX1382	8698	128.431
1383	IgA_B.1.1.7	TX1383	87178	701.022
1384	IgA_B.1.617.2	TX1384	72147	774.831
1385	IgA_BA.2	TX1385	14574	241.931
1386	IgA_Ancestral	TX1386	7656	66.4803
1387	IgA_BA.1	TX1387	1405	20.6197
1388	IgA_B.1.1.7	TX1388	9794	78.9415
1389	IgA_B.1.617.2	TX1389	7082	74.6521
1390	IgA_BA.2	TX1390	4240	68.8773
1391	IgA_Ancestral	TX1391	2096	18.6357
1392	IgA_BA.1	TX1392	902	13.2327
1393	IgA_B.1.1.7	TX1393	1901	15.8084
1394	IgA_B.1.617.2	TX1394	1484	15.907
1395	IgA_BA.2	TX1395	703	11.1035
1396	IgA_Ancestral	TX1396	1954	17.3871
1397	IgA_BA.1	TX1397	158	2.26695
1398	IgA_B.1.1.7	TX1398	2832	23.3943
1399	IgA_B.1.617.2	TX1399	3010	32.0104
1400	IgA_BA.2	TX1400	257	3.92227
1401	IgA_Ancestral	TX1401	4080	35.8861
1402	IgA_BA.1	TX1402	1018	14.9368
1403	IgA_B.1.1.7	TX1403	9964	80.2892
1404	IgA_B.1.617.2	TX1404	3315	35.2104
1405	IgA_BA.2	TX1405	4723	76.8337
1406	IgA_Ancestral	TX1406	653	5.77918
1407	IgA_BA.1	TX1407	384	5.60484
1408	IgA_B.1.1.7	TX1408	862	7.20502
1409	IgA_B.1.617.2	TX1409	378	4.11112
1410	IgA_BA.2	TX1410	412	6.41566
1411	IgA_Ancestral	TX1411	10016	86.4866
1412	IgA_BA.1	TX1412	863	12.6523
1413	IgA_B.1.1.7	TX1413	18328	146.152
1414	IgA_B.1.617.2	TX1414	15332	160.892
1415	IgA_BA.2	TX1415	1375	22.003
1416	IgA_Ancestral	TX1416	3970	34.9371
1417	IgA_BA.1	TX1417	1388	20.3701
1418	IgA_B.1.1.7	TX1418	3467	28.5327
1419	IgA_B.1.617.2	TX1419	4260	45.1255
1420	IgA_BA.2	TX1420	1637	26.2546
1421	IgA_Ancestral	TX1421	121593	1066.72
1422	IgA_BA.1	TX1422	936	13.7323
1423	IgA_B.1.1.7	TX1423	93429	753.503
1424	IgA_B.1.617.2	TX1424	5193	54.9028
1425	IgA_BA.2	TX1425	1000	15.9184
1426	IgA_Ancestral	TX1426	4414	38.7643
1427	IgA_BA.1	TX1427	950	13.9379
1428	IgA_B.1.1.7	TX1428	4352	35.6609
1429	IgA_B.1.617.2	TX1429	5055	53.4581
1430	IgA_BA.2	TX1430	2128	34.2624
1431	IgA_Ancestral	TX1431	6011	52.4578
1432	IgA_BA.1	TX1432	902	13.2254
1433	IgA_B.1.1.7	TX1433	7122	57.7699
1434	IgA_B.1.617.2	TX1434	4338	45.9483
1435	IgA_BA.2	TX1435	2296	37.0044
1436	IgA_Ancestral	TX1436	8226	71.3184
1437	IgA_BA.1	TX1437	1876	27.5273
1438	IgA_B.1.1.7	TX1438	6595	53.5832
1439	IgA_B.1.617.2	TX1439	6153	64.9459
1440	IgA_BA.2	TX1440	2964	47.9269
1441	IgA_Ancestral	TX1441	2351	20.8724
1442	IgA_BA.1	TX1442	458	6.69513
1443	IgA_B.1.1.7	TX1443	2947	24.3269
1444	IgA_B.1.617.2	TX1444	2294	24.4672
1445	IgA_BA.2	TX1445	721	11.4026
1446	IgA_Ancestral	TX1446	2264	20.1145
1447	IgA_BA.1	TX1447	519	7.60079
1448	IgA_B.1.1.7	TX1448	1859	15.464
1449	IgA_B.1.617.2	TX1449	1031	11.1016
1450	IgA_BA.2	TX1450	504	7.89851
1451	IgA_Ancestral	TX1451	6670	58.0865
1452	IgA_BA.1	TX1452	1884	27.6521
1453	IgA_B.1.1.7	TX1453	5367	43.7868
1454	IgA_B.1.617.2	TX1454	4540	48.0597
1455	IgA_BA.2	TX1455	1909	30.6918
1456	IgA_Ancestral	TX1456	6378	55.5915
1457	IgA_BA.1	TX1457	634	9.28564
1458	IgA_B.1.1.7	TX1458	8026	64.9498
1459	IgA_B.1.617.2	TX1459	6426	67.8004
1460	IgA_BA.2	TX1460	1025	16.3155
1461	IgA_Ancestral	TX1461	1820	16.2062
1462	IgA_BA.1	TX1462	525	7.68912
1463	IgA_B.1.1.7	TX1463	1586	13.22
1464	IgA_B.1.617.2	TX1464	1096	11.788
1465	IgA_BA.2	TX1465	690	10.9015
1466	IgA_Ancestral	TX1466	6907	60.1062
1467	IgA_BA.1	TX1467	1366	20.0471
1468	IgA_B.1.1.7	TX1468	8201	66.333
1469	IgA_B.1.617.2	TX1469	6101	64.4022
1470	IgA_BA.2	TX1470	1786	28.6881
1471	IgA_Ancestral	TX1471	795	7.06851
1472	IgA_BA.1	TX1472	516	7.55663
1473	IgA_B.1.1.7	TX1473	822	6.86958
1474	IgA_B.1.617.2	TX1474	822	8.86823
1475	IgA_BA.2	TX1475	812	12.8662
1476	IgA_Ancestral	TX1476	7274	63.2265
1477	IgA_BA.1	TX1477	1256	18.4247
1478	IgA_B.1.1.7	TX1478	5501	44.8609
1479	IgA_B.1.617.2	TX1479	3021	32.1259
1480	IgA_BA.2	TX1480	2000	32.1749
1481	IgA_Ancestral	TX1481	13636	117.042
1482	IgA_BA.1	TX1482	287	4.17402
1483	IgA_B.1.1.7	TX1483	15254	121.976
1484	IgA_B.1.617.2	TX1484	11379	119.549
1485	IgA_BA.2	TX1485	3768	61.1069
1486	IgA_Ancestral	TX1486	1236	11.0301
1487	IgA_BA.1	TX1487	236	3.42819
1488	IgA_B.1.1.7	TX1488	1412	11.7798
1489	IgA_B.1.617.2	TX1489	1177	12.6545
1490	IgA_BA.2	TX1490	467	7.29388
1491	IgA_Ancestral	TX1491	4959	43.4532
1492	IgA_BA.1	TX1492	1776	26.0591
1493	IgA_B.1.1.7	TX1493	4197	34.4119
1494	IgA_B.1.617.2	TX1494	6992	73.7166
1495	IgA_BA.2	TX1495	2775	44.8255
1496	IgA_Ancestral	TX1496	2332	20.7059
1497	IgA_BA.1	TX1497	565	8.27048
1498	IgA_B.1.1.7	TX1498	2519	20.8508
1499	IgA_B.1.617.2	TX1499	2378	25.3575
1500	IgA_BA.2	TX1500	741	11.726
1501	IgA_Ancestral	TX1501	5884	51.2292
1502	IgA_BA.1	TX1502	3695	49.6759
1503	IgA_B.1.1.7	TX1503	7261	58.7922
1504	IgA_B.1.617.2	TX1504	23235	251.158
1505	IgA_BA.2	TX1505	5996	95.4376
1506	IgA_Ancestral	TX1506	5173	45.2287
1507	IgA_BA.1	TX1507	663	9.18298
1508	IgA_B.1.1.7	TX1508	3842	31.6507
1509	IgA_B.1.617.2	TX1509	3539	39.6695
1510	IgA_BA.2	TX1510	979	16.3013
1511	IgA_Ancestral	TX1511	8360	72.4596
1512	IgA_BA.1	TX1512	789	11.5721
1513	IgA_B.1.1.7	TX1513	5888	47.9461
1514	IgA_B.1.617.2	TX1514	3796	40.2598
1515	IgA_BA.2	TX1515	1022	16.2668
1516	IgA_Ancestral	TX1516	25167	220.146
1517	IgA_BA.1	TX1517	1551	22.4437
1518	IgA_B.1.1.7	TX1518	6723	54.4815
1519	IgA_B.1.617.2	TX1519	2897	29.4113
1520	IgA_BA.2	TX1520	2877	45.8837
1521	IgA_Ancestral	TX1521	9421	82.1461
1522	IgA_BA.1	TX1522	1126	16.3448
1523	IgA_B.1.1.7	TX1523	6326	51.1975
1524	IgA_B.1.617.2	TX1524	5159	53.0516
1525	IgA_BA.2	TX1525	2670	42.4927
1526	IgA_Ancestral	TX1526	2998	26.0894
1527	IgA_BA.1	TX1527	297	4.51135
1528	IgA_B.1.1.7	TX1528	2942	23.3663
1529	IgA_B.1.617.2	TX1529	1983	19.9311
1530	IgA_BA.2	TX1530	659	10.0317
1531	IgA_Ancestral	TX1531	2219	19.2638
1532	IgA_BA.1	TX1532	324	4.89357
1533	IgA_B.1.1.7	TX1533	2548	20.1501
1534	IgA_B.1.617.2	TX1534	3740	38.1961
1535	IgA_BA.2	TX1535	616	9.34491
1536	IgA_Ancestral	TX1536	2355	21.1314
1537	IgA_BA.1	TX1537	753	10.4023
1538	IgA_B.1.1.7	TX1538	2689	22.3937
1539	IgA_B.1.617.2	TX1539	1428	16.2934
1540	IgA_BA.2	TX1540	1493	24.5708
1541	IgA_Ancestral	TX1541	12812	111.747
1542	IgA_BA.1	TX1542	2124	30.7112
1543	IgA_B.1.1.7	TX1543	11253	92.1751
1544	IgA_B.1.617.2	TX1544	2982	30.2949
1545	IgA_BA.2	TX1545	2097	33.1405
1546	IgA_Ancestral	TX1546	107	1.00276
1547	IgA_BA.1	TX1547	46	0.700787
1548	IgA_B.1.1.7	TX1548	117	1.23231
1549	IgA_B.1.617.2	TX1549	112	1.2113
1550	IgA_BA.2	TX1550	51	0.857267
1551	IgA_Ancestral	TX1551	434	4.10054
1552	IgA_BA.1	TX1552	91	1.17702
1553	IgA_B.1.1.7	TX1553	501	3.93701
1554	IgA_B.1.617.2	TX1554	223	1.94927
1555	IgA_BA.2	TX1555	107	1.66934
1556	IgA_Ancestral	TX1556	2105	19.0467
1557	IgA_BA.1	TX1557	1353	18.4447
1558	IgA_B.1.1.7	TX1558	2071	16.4473
1559	IgA_B.1.617.2	TX1559	1814	18.7034
1560	IgA_BA.2	TX1560	1637	25.2343
1561	IgA_Ancestral	TX1561	4695	40.923
1562	IgA_BA.1	TX1562	806	11.7627
1563	IgA_B.1.1.7	TX1563	12177	99.9083
1564	IgA_B.1.617.2	TX1564	7854	81.4802
1565	IgA_BA.2	TX1565	1194	18.5536
1566	IgA_Ancestral	TX1566	1749	15.9241
1567	IgA_BA.1	TX1567	469	6.41645
1568	IgA_B.1.1.7	TX1568	1513	12.03
1569	IgA_B.1.617.2	TX1569	918	9.57074
1570	IgA_BA.2	TX1570	1036	15.9988
1571	IgA_Ancestral	TX1571	3216	27.9931
1572	IgA_BA.1	TX1572	1140	16.5457
1573	IgA_B.1.1.7	TX1573	3839	30.7144
1574	IgA_B.1.617.2	TX1574	1445	14.3904
1575	IgA_BA.2	TX1575	542	8.18689
1576	IgA_Ancestral	TX1576	1383	11.9167
1577	IgA_BA.1	TX1577	343	5.1627
1578	IgA_B.1.1.7	TX1578	1360	10.4949
1579	IgA_B.1.617.2	TX1579	1125	11.1064
1580	IgA_BA.2	TX1580	840	12.8929
1581	IgA_Ancestral	TX1581	9642	84.0739
1582	IgA_BA.1	TX1582	3110	44.9765
1583	IgA_B.1.1.7	TX1583	7717	62.7191
1584	IgA_B.1.617.2	TX1584	4847	49.7822
1585	IgA_BA.2	TX1585	3912	62.9323
1586	IgA_Ancestral	TX1586	422	3.41312
1587	IgA_BA.1	TX1587	1127	16.3592
1588	IgA_B.1.1.7	TX1588	388	2.67459
1589	IgA_B.1.617.2	TX1589	429	4.01622
1590	IgA_BA.2	TX1590	229	3.30694
1591	IgA_Ancestral	TX1591	5287	46.1922
1592	IgA_BA.1	TX1592	1794	24.3866
1593	IgA_B.1.1.7	TX1593	5376	43.8708
1594	IgA_B.1.617.2	TX1594	4914	54.6985
1595	IgA_BA.2	TX1595	2182	35.5413
1596	IgA_Ancestral	TX1596	8130	70.4609
1597	IgA_BA.1	TX1597	1134	15.4862
1598	IgA_B.1.1.7	TX1598	9805	76.8129
1599	IgA_B.1.617.2	TX1599	2221	22.8191
1600	IgA_BA.2	TX1600	2314	35.6531
1601	IgA_Ancestral	TX1601	7045	61.4234
1602	IgA_BA.1	TX1602	586	8.61605
1603	IgA_B.1.1.7	TX1603	3633	29.0213
1604	IgA_B.1.617.2	TX1604	4012	41.037
1605	IgA_BA.2	TX1605	7553	123.82
1606	IgA_Ancestral	TX1606	24684	208.177
1607	IgA_BA.1	TX1607	1253	18.1724
1608	IgA_B.1.1.7	TX1608	23879	186.277
1609	IgA_B.1.617.2	TX1609	87810	896.477
1610	IgA_BA.2	TX1610	1818	28.0236
1611	IgA_Ancestral	TX1611	468	3.81846
1612	IgA_BA.1	TX1612	300	4.55391
1613	IgA_B.1.1.7	TX1613	353	2.39556
1614	IgA_B.1.617.2	TX1614	180	1.52216
1615	IgA_BA.2	TX1615	131	1.79852
1616	IgA_Ancestral	TX1616	28601	250.484
1617	IgA_BA.1	TX1617	981	14.2595
1618	IgA_B.1.1.7	TX1618	21713	180.495
1619	IgA_B.1.617.2	TX1619	7419	76.876
1620	IgA_BA.2	TX1620	2509	39.865
1621	IgA_Ancestral	TX1621	3900	33.974
1622	IgA_BA.1	TX1622	583	8.5805
1623	IgA_B.1.1.7	TX1623	5401	43.5566
1624	IgA_B.1.617.2	TX1624	5387	55.4526
1625	IgA_BA.2	TX1625	978	15.0906
1626	IgA_Ancestral	TX1626	2022	17.5306
1627	IgA_BA.1	TX1627	794	11.5913
1628	IgA_B.1.1.7	TX1628	2441	19.2816
1629	IgA_B.1.617.2	TX1629	3112	31.6424
1630	IgA_BA.2	TX1630	1190	18.4895
1631	IgA_Ancestral	TX1631	871	7.39826
1632	IgA_BA.1	TX1632	392	5.86478
1633	IgA_B.1.1.7	TX1633	1061	8.07871
1634	IgA_B.1.617.2	TX1634	666	6.41809
1635	IgA_BA.2	TX1635	451	6.75071
1636	IgA_Ancestral	TX1636	172	1.63381
1637	IgA_BA.1	TX1637	134	1.77586
1638	IgA_B.1.1.7	TX1638	296	1.94211
1639	IgA_B.1.617.2	TX1639	248	2.20154
1640	IgA_BA.2	TX1640	258	4.01214
1641	IgA_Ancestral	TX1641	283	2.68954
1642	IgA_BA.1	TX1642	203	2.74794
1643	IgA_B.1.1.7	TX1643	282	2.16124
1644	IgA_B.1.617.2	TX1644	233	2.45659
1645	IgA_BA.2	TX1645	385	5.72411
1646	IgA_Ancestral	TX1646	4520	39.3948
1647	IgA_BA.1	TX1647	952	13.8513
1648	IgA_B.1.1.7	TX1648	3412	27.211
1649	IgA_B.1.617.2	TX1649	2717	27.5407
1650	IgA_BA.2	TX1650	2859	45.5803
1651	IgA_Ancestral	TX1651	53922	477.712
1652	IgA_BA.1	TX1652	10048	146.298
1653	IgA_B.1.1.7	TX1653	43740	371.363
1654	IgA_B.1.617.2	TX1654	40504	437.639
1655	IgA_BA.2	TX1655	14219	237.805
1656	IgA_Ancestral	TX1656	5968	52.0288
1657	IgA_BA.1	TX1657	788	11.5055
1658	IgA_B.1.1.7	TX1658	6133	49.6045
1659	IgA_B.1.617.2	TX1659	6098	62.9299
1660	IgA_BA.2	TX1660	499	7.51121
1661	IgA_Ancestral	TX1661	2071	18.6658
1662	IgA_BA.1	TX1662	528	7.34879
1663	IgA_B.1.1.7	TX1663	2844	23.6421
1664	IgA_B.1.617.2	TX1664	775	8.9143
1665	IgA_BA.2	TX1665	1490	24.5231
1666	IgA_Ancestral	TX1666	431	1.98733
1667	IgA_BA.1	TX1667	53	0.491241
1668	IgA_B.1.1.7	TX1668	377	1.49798
1669	IgA_B.1.617.2	TX1669	109	0.81786
1670	IgA_BA.2	TX1670	118	0.90064
1671	IgA_Ancestral	TX1671	5627	49.3208
1672	IgA_BA.1	TX1672	798	10.9212
1673	IgA_B.1.1.7	TX1673	2544	20.178
1674	IgA_B.1.617.2	TX1674	934	9.72982
1675	IgA_BA.2	TX1675	999	15.4301
1676	IgA_Ancestral	TX1676	50374	445.469
1677	IgA_BA.1	TX1677	5667	82.1645
1678	IgA_B.1.1.7	TX1678	46011	391.386
1679	IgA_B.1.617.2	TX1679	41834	452.521
1680	IgA_BA.2	TX1680	7004	114.565
1681	IgA_Ancestral	TX1681	2638	22.937
1682	IgA_BA.1	TX1682	1083	15.7291
1683	IgA_B.1.1.7	TX1683	3473	27.7145
1684	IgA_B.1.617.2	TX1684	3891	39.7723
1685	IgA_BA.2	TX1685	1059	16.3923
1686	IgA_Ancestral	TX1686	798	7.43889
1687	IgA_BA.1	TX1687	152	2.02845
1688	IgA_B.1.1.7	TX1688	1633	12.9826
1689	IgA_B.1.617.2	TX1689	567	5.95115
1690	IgA_BA.2	TX1690	440	6.83247
1691	IgA_Ancestral	TX1691	545	4.50353
1692	IgA_BA.1	TX1692	72	1.34373
1693	IgA_B.1.1.7	TX1693	633	4.63857
1694	IgA_B.1.617.2	TX1694	386	3.58761
1695	IgA_BA.2	TX1695	110	1.47962
1696	IgA_Ancestral	TX1696	23185	202.679
1697	IgA_BA.1	TX1697	543	8.00374
1698	IgA_B.1.1.7	TX1698	10074	82.3323
1699	IgA_B.1.617.2	TX1699	19474	206.116
1700	IgA_BA.2	TX1700	1555	24.3623
1701	IgA_Ancestral	TX1701	7667	66.8524
1702	IgA_BA.1	TX1702	517	7.64093
1703	IgA_B.1.1.7	TX1703	7695	62.5371
1704	IgA_B.1.617.2	TX1704	3907	39.9395
1705	IgA_BA.2	TX1705	1227	19.0831
1706	IgA_Ancestral	TX1706	1548	13.3691
1707	IgA_BA.1	TX1707	982	14.2815
1708	IgA_B.1.1.7	TX1708	1186	9.08793
1709	IgA_B.1.617.2	TX1709	1901	19.0892
1710	IgA_BA.2	TX1710	1146	17.7774
1711	IgA_Ancestral	TX1711	7132	62.1821
1712	IgA_BA.1	TX1712	1616	23.3793
1713	IgA_B.1.1.7	TX1713	6530	52.8846
1714	IgA_B.1.617.2	TX1714	3128	31.8145
1715	IgA_BA.2	TX1715	1914	30.1628
1716	IgA_Ancestral	TX1716	3818	33.8907
1717	IgA_BA.1	TX1717	1452	19.7753
1718	IgA_B.1.1.7	TX1718	3204	25.3706
1719	IgA_B.1.617.2	TX1719	2345	24.0723
1720	IgA_BA.2	TX1720	1219	18.8114
1721	IgA_Ancestral	TX1721	1262	11.5747
1722	IgA_BA.1	TX1722	396	6.02098
1723	IgA_B.1.1.7	TX1723	1103	8.99067
1724	IgA_B.1.617.2	TX1724	697	7.2734
1725	IgA_BA.2	TX1725	546	8.14615
1726	IgA_Ancestral	TX1726	5117	44.9189
1727	IgA_BA.1	TX1727	638	8.5824
1728	IgA_B.1.1.7	TX1728	3477	27.2734
1729	IgA_B.1.617.2	TX1729	36951	379.725
1730	IgA_BA.2	TX1730	1678	27.8061
1731	IgA_Ancestral	TX1731	2116	19.1403
1732	IgA_BA.1	TX1732	805	11.9066
1733	IgA_B.1.1.7	TX1733	2139	17.2388
1734	IgA_B.1.617.2	TX1734	1728	16.4784
1735	IgA_BA.2	TX1735	1072	15.9709
1736	IgA_Ancestral	TX1736	944	8.70073
1737	IgA_BA.1	TX1737	259	4.02864
1738	IgA_B.1.1.7	TX1738	1025	8.35392
1739	IgA_B.1.617.2	TX1739	785	7.20171
1740	IgA_BA.2	TX1740	563	8.40691
1741	IgA_Ancestral	TX1741	1613	13.7398
1742	IgA_BA.1	TX1742	387	5.11461
1743	IgA_B.1.1.7	TX1743	1531	11.8012
1744	IgA_B.1.617.2	TX1744	1386	13.1041
1745	IgA_BA.2	TX1745	825	13.3766
1746	IgA_Ancestral	TX1746	1464	12.4108
1747	IgA_BA.1	TX1747	534	7.15038
1748	IgA_B.1.1.7	TX1748	1066	8.09877
1749	IgA_B.1.617.2	TX1749	773	7.08447
1750	IgA_BA.2	TX1750	857	13.9176

## Sheet: data_dictionary_pandemic_data_1
Participant_ID	ID of participant
Household_ID	houshold number
Total_household_no	number of people in the household
Adults_over_50	number of people in the household aged 50 and over
Adults_18_49	number of people in the household aged 18-49 years
Children_5_17	number of people in the household aged 5-17 years
Children_2_4	number of people in the household aged 2-4years
Children_6m_2	number of people in the household aged 6 months -2 years
Children_under_6m	number of people in the household aged 0-5 months
Sex	sex at birth
abunits_spike	spike antibody titres
abunits_NCP	Nucleocapsid antibody titres
posneg_spike	positive spike-pos, negative spike -neg
posneg_NCP	positive nucleocapsid-pos, negative nucleocapsid -neg
serotype	S+N+ spike positive and nucleocapsid positive, S-N- spike negative and nucleocapsid negative, S+N- spike positive and nucleocapsid negative, S-N+ spike negative and nucleocapsid positive
Fresh_frozen	Elispot done on fresh PBMC or frozen PBMC
S1	Spike 1 antigen
S2	Spike 2 antigen
NP	Nucleocapsid antigen
M	Matrix antigen
S1pos	Spike 1 response N-no , Y-yes
S2pos	Spike 2 response N-no , Y-yes
NPpos	Nucleocapsid response N-no , Y-yes
Mpos	Matrix response N-no , Y-yes
Tcell_positive	Y- yes response to atleast 1 antigen, N-no response to any antigen
PtNA_B.1	pseudoneutralizaion antibody titres for B.1-Ancestral strain
PtNa_B.1.1.7	pseudoneutralizaion antibody titres for B.1.1.7-Alpha strain
PtNA_B.1.167.2	pseudoneutralizaion antibody titres for B.1.167.2-delta strain
PtNA_BA.1	pseudoneutralizaion antibody titres for BA.1-Omicron strain
PtNA_BA.2	pseudoneutralizaion antibody titres for BA.2-Omicron strain
age_group	age category- <5, 5-17,18-49,50years
